# Supplementary material for: Rapid evolution of the Helicobacter pylori AlpA adhesin in a high gastric cancer risk region from Colombia
Source: PeerJ. 2018 May 25;6:e4846. doi: 10.7717/peerj.4846 (PMC5971833; doi:10.7717/peerj.4846)
Supplement: Supplemental Information 1 — Protein sequences used during the study. [file peerj-06-4846-s001.txt]

>1071MGA
MQDVQNPGGAKSDELARELNADV
TNNILNNNTGGNVAGALSNAFSQYLYSLLGAYPTKLNGNDVSANALLQGAVGSGTCAAAG
TANSSPLDNSQSACTAAGYYWLPSLTDKILSTIGSQTNYGTNTNFPNMQQQLTYLNAANV
FFNAMNKALAAKNGTATNSGATGSDGQTYSTQAIQYLQGQQNILNNAANLLKQDELLLEA
FNSAVAANIGNKEFNSAVFTGLVQGIIDQSQAVYNELTKNTISGSAVNNAEINSNQANAV
QGRASQLPNALYNAQVTLDKINALNNQVRSMPYLPQFRAGNSRSTNILNGFYTKIGYKQF
FGKKRNIGLRYYGFFSYNGASVGFRSTQNSVGLYTYGVGTDVLYNIFSRSYQNRSVDMGF
FSGIQLAGETFQSTLRDDPNVKLHGKINNTHFQFLFDFGMRMNFGKLDGKSNRHNQHTVE
FGVVVPTIYNTYYKSAGTTVKYFRPYSVYWSYGYSF
>22087G
MQDVQNPGGTKRDELARELNADV
TNNILNNNTGGNVAGALSNAFSQYLYSLLGAYPEKLNGNDVSANALLGGAVGSGTCAAAG
TAGSNSLNTQSACTAAGYYWLPSLSDRVLSTIGSQTNYGTNTNFPNMQQQLTYLNAANVF
FNAMNKALENKNGTSSASGTTSGTNGATGSDGQTYSQQAIQYLQGQQTILNNAANLLKQD
ELLLEAFNSAVAANIGNKEFNSAVFTGLVQGIIDQSQAVYNELTKNTISGSAVNSARINS
NQANAVQGRASQLPNALYNAQVTLDKINALNNQVRSMPYLPQFRAGNSRSTNILNGFYTK
VGYKQFFGKKRNIGLRYYGFFSYNGASVGFRSTQNSVGLYTYGVGTDVLYNIFSRSYQNR
SVDMGFFSGIQLAGETVQSTLRDDPNVKLHGKVNNTHFQFLFDFGMRMNFGKLDGKSNRH
NQHTVEFGVVVPTIYNTYYKSAGTTVKYFRPYSVYWSYGYSF
>22023G
MQDVQNPGGTKSDELARELNADV
TNNILNNNTGGNVAGALSNAFSQYLYSLLGAYPTKLNSNDVSANALLSGAVGSGTCAAAG
TAGGSTLNTQSACTAAGYYWLPSLTDRILSTIGSQTNYGTNTNFPNMQQQLTYLNAGNVF
FNAMNKALEKNGTATTSGTSGATGSDGQTYSQQAIQYLQGQQNILNNAANLLKQDELLLE
AFNSAVAANIGNKEFNSAVFTGLVQGIIDQSQAVYNELTKNTISGSAVNSAGINSNQANA
VQGRASQLPNALYNAQVTLDKINALNNQVRSMPYLPQFRAGNSRSTNILNGFYTKIGYKQ
FFGKKRNIGLRYYGFFSYNGASVGFRSTQNNVGLYTYGVGTDVLYNIFSRSYQNRSVDMG
FFSGIQLAGETFQSTLRDDPNVKLHGKINNTHFQFLFDFGMRMNFGKLDNKSNRHNQHTV
EFGVVVPTIYNTYYKSAGTTVKYFRPYSVYWSYGYSF
>22362G
MQDVQNPGGTKRDELARELNADVT
NNILNNNTGGNVAGALSNAFSQYLYSLLGAYPEKLNGNDVSANALLGGAVGSGTCAAAGT
AGSNSLNTQSACTAAGYYWLPSLTDRILSTIGSQTNYGTNTNFPNMQQQLTYLNAANVFF
NAMNKALEKNGTSGTSGASGATGQNGQTYSQQAIAYLQGQQTILNNAANLLKQDELLLEA
FNSAVAANIGNKEFNSAVFTGLVQGIIDQSQSVYNELSKNPISGSAVSSAGINSNQANAV
QGRANQLSNALYNAQVTLDKINALNNQVKSMPYLPQFRAGNSRSTNILNGFYTKVGYKQF
FGKKRNIGLRYYGFFSYNGASVGFRSTQNSVGLYTYGVGTDVLYNIFSRSYQNRSVDMGF
FSGIQLAGETVQSTLRDDPNVKLHGKVNNTHFQFLFDFGMRMNFGKLDGKSNRHNQHTVE
FGVVVPTIYNTYYKSAGTTVKYFRPYSVYWSYGYSF
>22352IM
MQDVQNPGGTKRDELARELNADVT
NNILNNNTGGNVAGALSNAFSQYLYSLLGAYPEKLNGNDVSANALLGGAVGSGTCAAAGT
AGSNSLNTQSACTAAGYYWLPSLTDRILSTIGSQTNYGTNTNFPNMQQQLTYLNAANVFF
NAMNKALEKNGTSGTSGASGATGQNGQTYSQQAIAYLQGQQTILNNAANLLKQDELLLEA
FNSAVAANIGNKEFNSAVFTGLVQGIIDQSQSVYNELSKNPISGSAVSSAGINSNQANAV
QGRANQLSNALYNAQVTLDKINALNNQVKSMPYLPQFRAGNSRSTNILNGFYTKVGYKQF
FGKKRNIGLRYYGFFSYNGASVGFRSTQNSVGLYTYGVGTDVLYNIFSRSYQNRSVDMGF
FSGIQLAGETVQSTLRDDPNVKLHGKVNNTHFQFLFDFGMRMNFGKLDGKSNRHNQHTVE
FGVVVPTIYNTYYKSAGTTVKYFRPYSVYWSYGYSF
>26024IM
MQDVQNPGGAKRDELARELNADT
TNNILNNNTGGNVAGALSNAFSQYLYSLLGAYPEKLNGNDVSANALLGGAVGSGTCAAAG
TAGSSSLNTQSACTAAGYYWLPSLSDRVLSTIGSQTNYGTNTNFPNMQQQLTYLNAANVF
FNAMNKALEAKNGTTSGATGQNGQTYSTQAIQYLQGQQNILNNAANLLKQDELLLEAFNS
AVAANIGNKEFNSAVFTGLVQGIIDQSQSVYNELSKNPISGSAVNSAGINSNQANAVQGR
ANQLSNALYNAQVTLDKINALNNQVKSMPYLPQFRAGNSRSTNILNGFYTKVGYKQFFGK
KRNIGLRYYGFFSYNGASVGFRSTQNNVGLYTYGVGTDVLYNIFSRSYQNRSVDMGFFSG
IQLAGETVQSTLRDDPNVKLHGKINNTHFQFLFDFGMRMNFGKLDGKSNRHNQHTVEFGV
VVPTIYNTYYKSAGTTVKYFRPYSVYWSYGYSF
>3136G
MQDVQNPGGAKSDELARELNADV
TNNILNNNTGGNVAGALSNAFSQYLYSLLGAYPTKLNSDDVSANALLSGAVGSGTCAAAG
TAGGTSLNTQSACTAAGYYWLPSLTDRILSTIGSQTNYGTNTNFPNMQQQLTYLNAGNVF
FNAMNKALENKNGTSSASGTSGATGPDGQTYSQQAIQYLQGQQNILNNAANLLKQDELLL
EAFNSAVAANIGNKEFNSAVFTGLVQGIIDQSQAVYNELTKNTISGSAVNNAGINSNQAN
AVQGRASQLPNALYNAQVTLDKINALNNQVRSMPYLPQFRAGNSRATNILNGFYTKIGYK
QFFGKKRNIGLRYYGFFSYNGASVGFRSTQNNVGLYTYGVGTDVLYNIFSRSYQNRSVDM
GFFSGIQLAGETFQSTLRDDPNVKLHGKINNTHFQFLFDFGMRMNFGKLDNKSNRHNQHT
VEFGVVVPTIYNTYYKSAGTTVKYFRPYSVYWSYGYSF
>22278GDU
MQDVQNPGGTKRDELARELNADTT
NNILNNNTGGNVAGALSNAFSQYLYSLLGAYPEKLNGNDVSANALLGGAVGSGTCAAAGT
AGSNSLNTQSACTAAGYYWLPSLSDRVLSTIGSQTNYGTNTNFPNMQQQLTYLNAANVFF
NAMNKALEAKNGTNGASGATGQNGQTYSQDAIKYFQGQQNILNNAANLLKQDELLLEAFN
SAVAANIGNKEFNSAVFTGLVQGIIDQSQSVYNELSKNPISGSAVNSAGINSNQANAVQG
RANQLSNALYNAQVTLDKINAFNNQVKSMPYLPQFRAGNSRSTNILNGFYTKVGYKQFFG
KKRNIGLRYYGFFSYNGASVGFRSTQNSVGLYTYGVGTDVLYNIFSRSYQNRSVDMGFFS
GIQLAGETVQSTLRDDPNVKLHGKVNNTHFQFLFDFGMRMNFGKLDGKSNRHNQHTVEFG
VVVPTIYNTYYKSAGTTVKYFRPYSVYWSYGYSF
>22347G
MQDVQNPGGAKSDELARELNADVT
NNILNNNTGGNVAGALSNAFSQYLYSLLGAYPTKLNGNDVSANALLSGAVGSGTCAAAGT
AGGSTLNTQSACTAAGYYWLPSLTDRILSTIGSQTNYGTNTNFPNMQQQLTYLNAANVFF
NAMNKALETKNGTNGASGATGQNGQTYSQQAIQYLQGQQNILNNAANLLKQDELLLEAFN
SAVAANIGNKEFNSAAFTGLVQGIIDQSQAVYNELTKNTISGSAVNSAGINSDQANAVQG
RASQLPNALYNAQVTLDKINALNNQVRSMPYLPQFRAGNSRSTNILNGFYTKIGYKQFFG
KKRNIGLRYYGFFSYNGASVGFRSTQNNVGLYTYGVGTDVLYNIFSRSYQNRSVDMGFFS
GIQLAGETVQSTLRDDPNVKLHGKINNTHFQFLFDFGMRMNFGKLDGKSNRHNQHTVEFG
VVVPTIYNTYYKSAGTTVKYFRPYSVYWSYGYSF
>22331IM
MQDVQNPGGTKRDELARELNADVT
NNILNNNTGGNVAGALSNAFSQYLYSLLGAYPTKLNSNDVSANALLSGAVGSGTCAAAGT
AGGASLNTQSACTAAGYYWLPSLTDRILSTIGSQTNYGTNTNFPNMQQQLTYLNAGNVFF
NAMNKALKKNGTTNGTSSASGATGSDGQTYSQQAIQYLQDQQNILNNAANLLKQDELLLE
AFNSAVAANIGNKEFNSAAFTGLVQGIIDQSQAVYNELTKNTISGSAVNNAGINTNQANA
VQGRTSQLPNALYNAQVTLDKINALNNQVRSMPYLPQFRAGNSRATNIMNGFYTKIGYKQ
FFGKKRNIGLRYYGFFSYNGASVGFRSTQNNVGLYTYGVGTDVLYNIFSRSYQNRSVDMG
FFSGIQLAGETVQSTLRDDPNVKLHGKINNTHFQFLFDFGMRMNFGKLDGKSNRHNQHTV
EFGVVVPTIYNTYYKSAGTTVKYFRPYSVYWSYGYSF
>24013AG
MQDVQNPGGAKSDELARELNADV
TNNILNNNTGGNVAGALSNAFSQYLYSLLGAYPTKLNSNDVSANALLSGAVGSGTCAAAG
TAGGTSLNTQSACTAAGYYWLPSLTDRILSTIGSQTNYGTNTNFPNMQQQLTYLNAGNVF
FNAMNKALEKNGTTSGTSSASGATGSDGQTYSTQAIQYLQGQQNILNNAANLLKQDELLL
EAFNSAVAANIGNKEFNSAVFTGLVQGIIDQSQAVYNELTKNTISGSAVNNAGINSNQAN
AVQGRASQLPNALYNAQVTLDKINALNNQVRSMPYLPQFRAGNSRSTNILNGFYTKVGYK
QFFGKKRNIGLRYYGFFSYNGASVGFRSTQNNVGLYTYGVGTDVLYNIFSRSYQNRSVDM
GFFSGIQLAGETFQSTLRDDPNVKLHGKINNTHFQFLFDFGMRMNFGKLDGKSNRHNQHT
VEFGVVVPTIYNTYYKSAGTTVKYFRPYSVYWSYGYSF
>22151AG
MQDVQNPGGTKRDELARELNADTT
NNILNNNTGGNVAGALSNAFSQYLYSLLGAYPEKLNGNDVSANALLGGAVGRGTCAAAGT
AGGNSLNTQSACTAAGYYWLPSLSDRVLSTIGSQTNYGTNTNFPNMQQQLTYLNAANVFF
NAMNKALEKNGTSGASSATGQDGQTYSQQAIAYLQGQQNILNNAANLLKQDELLLEAFNS
AVAANIGNKEFNSAVFTGLVQGIIDQSQSVYNELSEKPISGSAVNSAGINSNQANAVQGR
ANQLPNALYNAQVTLNKINALNNQVRNMPYLPQFRAGNSRSTNILNGFYTKVGYKQFFGK
KRNIGLRYYGFFSYNGASVGFRSTQNSVGLYTYGVGTDVLYNIFSRSYQNRSVDMGFFSG
IQLAGETVQSTLRDDPNVKLHGKVNNTHFQFLFDFGMRMNFGKLDGKSNRHNQHTVEFGV
VVPTIYNTYYKSAGTTVKYFRPYSVYWSYGYSF
>3076AG
MQDVQNPGGAKSDELARELNADV
TNNILNNNTGGNVAGALSNAFSQYLYSLLGAYPTKLNSNDVSANALLSGAVGSGTCAAAG
TAGGSTLNTQSACTAAGYYWLPSLTDRILSTIGSQTNYGTNTNFPNMQQQLTYLNAGNVF
FNAMNKALEKNGTTTTSGTSGATGSDGQTYSQQAIQYLQGQQNILNNAANLLKQDELLLE
AFNSAVAANIGNKEFNSAAFTGLVQGIIDQSQLVYNELTKNTISGSAVNSAGINYNQANA
VQGRASQLPNALYNAQVTLDKINALNNQVRSMPYLPQFRAGNSRATNIMNGFYTKIGYKQ
FFGKKRNIGLRYYGFFSYNGASVGFRSTQNSVGLYTYGVGTDVLYNIFSRSYQNRSVDMG
FFSGIQLAGETVQSTLRDDPNVKLHGKINNTHFQFLFDFGMRMNFGKLDGKSNRHNQHTV
EFGVVVPTIYNTYYKSAGTTVKYFRPYSVYWSYGYSF
>26093IGA
MQDVQNPGGAKSDELARELNADV
TNNILNNNTGGNVAGALSNAFSQYLYSLLGAYPTKLNGSDVSANALLSGAVGSGTCAAAG
TAGGTSLNTQSACTAAGYYWLPSLTDRILSTIGSQTNYGTNTNFPNMQQQLTYLNAGNVF
FNAMNKALEKNGTATSGASGTNGATGSDGQTYSQQAIQYLQGQQNILNNAANLLKQDELL
LEAFNSAVAANIGNKEFNSAVFTGLVQGIIDQSQAVYNELTKNTISGSTVGDAGINLNQA
NAVQGRASQLPNALYNAQVTLDKINALNNQVRSMPYLPQFRAGNSRATNILNGFYTKIGY
KQFFGKKRNIGLRYYGFFSYNGASVGFRSTQNSVGLYTYGVGTDVLYNIFSRSYQNRSVD
MGFFSGIQLAGETVQSTLRDDPNVKLHGKVNNTHFQFLFDFGMRMNFGKLDGKSNRHNQH
TVEFGVVVPTIYNTYYKSAGTTVKYFRPYSVYWSYGYSF
>22003IM
MQDVQNPGGAKSDELARELNADV
TNNILNNNTGGNVAGALSNAFSQYLYSLLGAYPEKLNGNDVSANALLGGAVGSGTCAAAG
TAGGSTLNTQSACTAAGYYWLPSLSDRVLSTIGSQTNYGTNTNFPNMQQQLTYLNAANVF
FNAMNKALEKNGTSGASGATGQNGQAYSQQAIAYLQGQQTILNNAANLLKQDELLLEAFN
SAVAANIGNKEFNSAVFTGLVQGIIDQSQSVYNELTKNTISGSAVNSAGIDSNQANAVQG
RANQLSNALYNAQVTLDKINALNNQVRSMPYLPQFRAGNSRSTNILNGFYTKVGYKQFFG
KKRNIGLRYYGFFSYNGASVGFRSTQNNVGLYTYGVGTDVLYNIFSRSYQNRSVDMGFFS
GIQLAGETVQSTLRDDPNVKLHGKINNTHFQFLFDFGMRMNFGKLDGKSNRHNQHTVEFG
VVVPTIYNTYYKSAGTTVKYFRPYSVYWSYGYSF
>22312IM
MQDVQNPGGTKRDELARELNADT
TNNILNNNTGGNVAGALSNTFSQYLYSLLGAYPTKLNSNDVSANALLSGAVGSGTCAAAG
TAGGSTLNTQSACTAAGYYWLPSLTDRILSTIGSQTNYGTNTNFPNMQQQLTYLNAANVF
FNAMNKALEKNGTTTANGTSGATGSDGQTYSENAIKYLQGQQTILNNAANLLKQDELLLE
AFNSAVAANIGNKEFNSAAFTGLVQGIIDQSQAVYNELTKNTISGSAVSSAGINSNQANA
VQGRASQLPNALYNAQVTLDKINALNNQVRSMPYLPQFRAGNSRSTNILNGFYTKVGYKQ
FFGKKRNIGLRYYGFFSYNGASVGFRSTQNNVGLYTYGVGTDVLYNIFSRSYQNRSVDMG
FFSGIQLAGETVQSTLRDDPNVKLHGKVNNTHFQFLFDFGMRMNFGKLDGKSNRHNQHTV
EFGVVVPTIYNTYYKSAGTTVKYFRPYSVYWSYGYSF
>22311AG
MQDVQNPGGTKRDELARELNADTTSNILNNNTGGNVAGALSNAFSQYLYSLLGAYPTKLN
SNDVSANALLSGAVGSGTCAAAGTAGSTSLNTQSACTAAGYYWLPSLTDRILSTIGSQTN
YGTNTNFPNMQQQLTYLNAANVFFNAMNKALEKNGTATTSGTNGATGSDGQTYSTKAIQY
LQGQQNILNNAANLLKQDELLLEAFNSAVAANIGNKEFNSAVFTGLVQGIIDQSQAVYNE
LTKNTISGSAVNSVGINSNQANAVQGRASQLPNALYNAQVTLDKINALNNQVRSMPYLPQ
FRAGNSRATNILNGFYTKIGYKQFFGKKRNIGLRYYGFFSYNGASVGFRSTQNSVGLYTY
GVGTDVLYNIFSRSYQNRSVDMGFFSGIQLAGETVQSTLRDDPNVKLHGKINNTHFQFLF
DFGMRMNFGKLDGKSNRHNQHTVEFGVVVPTIYNTYYKSAGTTVKYFRPYSVYWSYGYSF
>1002IGA
MQDVQNPGGTKRDELARE
LNADVTNNILNNNTGGNVAGALSNAFSQYLYSLLGAYPEKLNGNDVSANALLGGAVGSGT
CAAAGTAGGNSLNTQSACTAAGYYWLPSLTDRILSTIGSQTNYGTNTNFPNMQQQLTYLN
AANVFFNAMNKALEAKNGTTNGATGQNGQTYSQQAIQYLQGQQNILNNAANLLKQDELLL
EAFNSAVAANIGNKEFNSAAFTGLVQGIIDQSQLVYNELTKNTISGSAVNSAGINSNQAN
AVQGRASQLPNALYNAQVTLDKINALNNQVRSMPYLPQFRAGNSRATNILNGFYTKIGYK
QFFGKKRNIGLRYYGFFSYNGASVGFRSTQNSVGLYTYGVGTDVLYNIFSRSYQNRSVDM
GFFSGIQLAGETVQSTLRDDPNVKLHGKINNTHFQFLFDFGMRMNFGKLDGKSNRHNQHT
VEFGVVVPTIYNTYYKSAGTTVKYFRPYSVYWSYGYSF
>22402AG
MQDVQNPGGAKSDELARELNADV
TNNILNNNTGGNVAGALSNAFSQYLYSLLGAYPTKLNSNDMSANALLSGAVGSGTCAAAG
TAGGSTLNTQSACTAAGYYWLPSLTDRILSTIGSQTNYGTNTNFPNMQQQLTYLNAGNVF
FNAMNKALEKNGTATTSGTNGATGSDGQTYSTQAIQYLQGQQNILNNAANLLKQDELLLE
AFNSAVAANIGNKEFNSAAFTGLVQGIIDQSQAVYNELTKNTISGSAVNSAGINSNQANA
VQGRASQLPNALYNAQVTLDKINALNNQVRSMPYLPQFRAGNSRSTNILNGFYTKVGYKQ
FFGKKRNIGLRYYGFFSYNGASVGFRSTQNNVGLYTYGVGTDVLYNIFSRSYQNRSVDMG
FFSGIQLAGETVQSTLRDDPNVKLHGKVNNTHFQFLFDFGMRMNFGKLDGKSNRHNQHTV
EFGVVVPTIYNTYYKSAGTTVKYFRPYSVYWSYGYSF
>22367IM
MQDVQNPGGTKRDELARELNADT
TNNILNNNTGGNVAGALSNAFSQYLYSLLGAYPEKLNGNDVSANALLGGAVGSGTCAAAG
TAGSSSLNTQSACTAAGYYWLPSLSDRVLSTIGSQTNYGTNTNFPNMQQQLTYLNAANVF
FNAMNKALETKNGTNGAGGATGQNGQTYSQDAIKYLQGQQNILNNAANLLKQDELLLEAF
NSAVAANIGNKEFNSAVFTGLVQGIIDQSQAVYNELTKNTISGSAVNSAGINSNQANAVQ
GRASQLPNALYNAQVTLDKINALNNQVRSMPYLPQFRAGNSRATNIMNGFYTKIGYKQFF
GKKRNIGLRYYGFFSYNGASVGFRSTQNSVGLYTYGVGTDVLYNIFSRSYQNRSVDMGFF
SGIQLAGETVQSTLRDDPNVKLHGKINNTHFQFLFDFGMRMNFGKLDGKSNRHNQHTVEF
GVVVPTIYNTYYKSAGTTVKYFRPYSVYWSYGYSF
>22385G
MQDVQNPGGAKSDELARELNADV
TNNILNNNTGGNVAGALSNAFSQYLYSLLGAYPTKLNSNDVSANALLSGAVGSGTCAAAG
TAGGSTLNTQSACTAAGYYWLPSLTDRILSTIGSQTNYGTNTNFPNMQQQLTYLNAGNVF
FNAMNKALENKNGTSGASGTNSATGSDGQTHTQQAIQYLQGQQNILNNAANLLKQDELLL
EAFNSAVAANIGNKEFNSAVFTGLVQGIIDQSQAVYNELTKNTISGSAVNSAGINPNQAN
AVQGRASQLPNALYNAQVTLDKINALNNQVRSMPYLPQFRAGNSRATNILNGFYTKIGYK
QFFGKKRNIGLRYYGFFSYNGASVGFRSTQNNVGLYTYGVGTDVLYNIFSRSYQNRSVDM
GFFSGIQLAGETVQSTLRDDPNVKLHGKINNTHFQFLFDFGMRMNFGKLDGKSNRHNQHT
VEFGVVVPTIYNTYYKSAGTTVKYFRPYSVYWSYGYSF
>3120AG
MQDVQNPGGTKRDELARELNADVT
NNILNNNTGGNVAGALSNAFSQYLYSLLGAYPEKLNGNDVSANALLGGAVGSGTCAAAGT
AGSSSLNTQSACTAAGYYWLPSLSDRVLSTIGSQTNYGTNTNFPNMQQQLTYLNAANVFF
NAMNKALEKNGTSGTSGTSGATGSDGQTYSTQAIQYLQGQQTILNNAANLLKQDELLLEA
FNSAVAANIGNKEFNSAVFTGLVQGIIDQSQAVYNELSKNPISGSAVNSAGINPNQANAV
QGRANQLSNALYNAQVTLDKINALNNQVRSMPYLPQFRAGNSRSTNILNGFYTKVGYKQF
FGKKRNIGLRYYGFFSYNGASVGFRSTQNNVGLYTYGVGTDVLYNIFSRSYQNRSVDMGF
FSGIQLAGETVQSTLRDDPNVKLHGKVNNTHFQFLFDFGMRMNFGKLDGKSNRHNQHTVE
FGVVVPTIYNTYYKSAGTTVKYFRPYSVYWSYGYSF
>3053AG
MQDVQNPGGAKSDELARELNADV
TNNILNNNTGGNVAGALSNAFSQYLYSLLGAYPTKLNSNDVSANALLSGAVGSGTCAAAG
TANSSSLDNSQSACTAAGYYWLPSLTDKILSTIGSQTNYGTNTNFPNMQQQLTYLNAGNV
FFNAMNKALEKNGTTNGTSSASGATGSDGQTYSTQAIQYLQGQQNILNNAANLLKQDELL
LEAFNSTVAANIGNKEFNSAAFTGLVQGIIDQSQAVYNELTKNTISGSAVDSAGINSNQA
NAVQGRASQLPNALYNAQVTLDKINALNNQVRSMPYLPQFRAGNSRATNILNGFYTKIGY
KQFFGKKRNIGLRYYGFFSYNGASVGFRSTQNNVGLYTYGVGTDVLYNIFSRSYQNRSVD
MGFFSGIQLAGETVQSTLRDDPNVKLHGKINNTHFQFLFDFGMRMNFGKLDGKSNRHNQH
TVEFGVVVPTIYNTYYKSAGTTVKYFRPYSVYWSYGYSF
>22389IMDU
MQDVQNPGGAKSDELARELNADV
TNNILNNNTGGNVAGALSNAFSQYLYSLLGAYPTKLNSNDVSANALLSGAVGSGTCAAAG
TAGGSTLNTQSACTAAGYYWLPSLTDRILSTIGSQTNYGTNTNFPNMQQQLTYLNAGNVF
FNAMNKALEKNGTATTSGTNGATGSDGQTYSQQAIQYLQGQQNILNNAANLLKQDELLLE
AFNSAVAANIGNKEFNSAAFTGLVQGIIDQSQSVYNELSKNPISGSAVGSAGINPNQANA
VQGRASQLPNALYNAQVTLDKINALNNQVRSMPYLPQFRAGNSRATNILNGFYTKIGYKQ
FFGKKRNIGLRYYGFFSYNGASVGFRSTQNNVGLYTYGVGTDVLYNIFSRSYQNRSVDMG
FFSGIQLAGETVQSTLRDDPNVKLHGKINNTHFQFLFDFGMRMNFGKLDGKSNRHNQHTV
EFGVVVPTIYNTYYKSAGTTVKYFRPYSVYWSYGYSF
>22021G
MQDVQNPGGTKRDELARELNADV
TNNILNNNTGGNVAGALSNAFSQYLYSLLGAYPEKLNGNDVSANALLGGAVGSGTCAAAG
TAGSNSLNTQSACTAAGYYWLPSLSDRVLSTIGSQTNYGTNTNFPNMQQQLTYLNAANVF
FNAMNKALDKNGTGGTSGASGATGQNGQTYSENAIKYLQGQQTILNNAANLLKQDELLLE
AFNSAVAANIGNKEFNSAVFTGLVQGIIDQSQSVYNELSKNPISGSAVNSAGINSNQANA
VQGRANQLSNALYNAQVTLDKINALNNQVRSMPYLPQFRAGNSRSTNIMNGFYTKIGYKQ
FFGKKRNIGLRYYGFFSYNGASVGFRSTQNNVGLYTYGVGTDVLYNIFSRSYQNRSVDMG
FFSGIQLAGETVQSTLRDDPNVKLHGKINNTHFQFLFDFGMRMNFGKLDGKSNRHNQHTV
EFGVVVPTIYNTYYKSAGTTVKYFRPYSVYWSYGYSF
>3118AG
MQDVQNPGGTKRDELARELNADVT
NNILNNNTGGNVAGALSNAFSQYLYSLLGAYPEKLSGNDVSANALLGGAVGSGTCAAAGT
AGGNSLNTQSACTAAGYYWLPSLSDRVLSTIGSQTNYGTNTNFPNMQQQLTYLNAANVFF
NAMNKALEKNGTATTSGTNGATGSDGRTYSTQAIQYLQGQQNILNNAANLLKQDELLLEA
FNSAVAANIGNKEFNSAVFTGLVQGIIDQSQSVYSELSKNPISGSAFNSATNGQLTNQAN
AVQGRASQLSNALYNAQVTLDKINALNNQVRSMPYLPQFRAGNSRSTNILNGFYTKVGYK
QFFGKKRNIGLRYYGFFSYNGASVGFRSTQNNVGLYTYGVGTDVLYNIFSRSYQNRSVDM
GFFSGIQLAGETVQSTLRDDPNVKLHGKVNNTHFQFLFDFGMRMNFGKLDGKSNRHNQHT
VEFGVVVPTIYNTYYKSAGTTVKYFRPYSVYWSYGYSF
>1057IGA
MQDVQNPGGAKADELARELNADV
TNNILNNNTGGNVAGALSNAFSQYLYSLLGAYPEKLNGNDVSANALLGGAVGSGTCAAAG
TAGSNSLNTQSACTAAGYYWLPSLSDRVLSTIGSQTNYGTNTNFPNMQQQLTYLNAANVF
FNAMNKALETKNGTSSATGQNGQTYSQQAIQYLQGQQTILNNAANLLKQDELLLEAFNSA
VAANIGNKEFNSAVFTGLVQGIIDQSQSVYNELSKNPISGSAFNNATGGQLTNQANAVQG
RANQLSNALYNVQVTLDKINALNNQVRSMPYLPQFRAGNSRSTNILNGFYTKVGYKQFFG
KKRNIGLRYYGFFSYNGASVGFRSTQNSVGLYTYGVGTDVLYNIFSRSYQNRSVDMGFFS
GIQLAGETVQSTLRDDPNVKLHGKINNTHFQFLFDFGMRMNFGKLDGKSNRHNQHTVEFG
VVVPTIYNTYYKSAGTTVKYFRPYSVYWSYGYSF
>3046G
MQDVQNPGGTKRDELARELNADV
TNNILNNNTGGNVAGALSNAFSQYLYSLLGAYPEKLNGNDVSANALLGGAVGSGTCAAAG
TAGGNSLNTQSACTAAGYYWLPSLSDRVLSTIGSQTNYGTNTNFPNMQQQLTYLNAANVF
FNAMNKALETKNGTSGTSGATGQNGQTYSTQAIAYLQGQQTILNNAANLLKQDELLLEAF
NSAVAANIGNKEFNSAVFTGLVQGIIDQSQSVYNELSKNPISGSAVNSAGINNNQANAVQ
GRANQLSNALYNAQVTLDKINALNNQVRSMPYLPQFRAGNSRSTNILNGFYTKVGYKQFF
GKKRNIGLRYYGFFSYNGASVGFRSTQNNVGLYTYGVGTDVLYNIFSRSYQNRSVDMGFF
SGIQLAGETVQSTLRDDPNVKLHGKVNNTHFQFLFDFGMRMNFGKLDGKSNRHNQHTVEF
GVVVPTIYNTYYKSAGTTVKYFRPYSVYWSYGYSF
>26084DGA
MQDVQNPGGAKSDELARELNADV
TNNILNNNTGGNVAGALSNAFSQYLYSLLGAYPEKLNGNDVSANALLSGAVGSGTCAAAG
TAGGTSLNTQSACTAAGYYWLPSLTDRILSTIGSQTNYGTNTNFPNMQQQLTYLNAANVF
FNAMNKALETKNGTSGTSGASGATGQNGQTYSQNAIAYLQGQQTILNNAANLLKQDELLL
EAFNSAVAANIGNKEFNSAVFTGLVQGIIDQSQSVYKELSKNPISGSAVNSTGINSNQAN
AVQGRASQLPNALYNAQVTLDKINALNNQVRSMPYLPQFRAGNSRATNILNGFYTKIGYK
QFFGKKRNIGLRYYGFFSYNGASVGFRSTQNSVGLYTYGVGTDVLYNIFSRSYQNRSVDM
GFFSGIQLAGETVQSTLRDDPNVKLHGKINNTHFQFLFDFGMRMNFGKLDGKSNRHNQHT
VEFGVVVPTIYNTYYKSAGTTVKYFRPYSVYWSYGYSF
>22366G
MQDVQNPGGTKRDELARELNADTT
NNILNNNTGGNVAGALSNAFSQYLYSLLGAYPEKLNGNDVSANALLGGAVGSGTCAAAGT
AGSNSLNTQSACTAAGYYWLPSLSDRVLSTIGSQTNYGTNTNFPNMQQQLTYLNAANVFF
NAMNKALEKNGTSGTSGTNGATGXNGQTYSENAIKYLQGQQTILNNAANLLKQDELLLEA
FNSAVAANIGNKEFNSAVFTGLVQGIIDQSQSVYNELSKNPISGSAVNSAGIDXNQANAV
QGRANQLSNALYNAEVTLNKINALNNQVRSMPYLPQFRAGNSRSTNILNGFYTKVGYKQF
FGKKRNIGLRYYGFFSYNGASVGFRSTQNNVGLYTYGVGTDVLYNIFSRSYQNRSVDMGF
FSGIQLAGETIQSTLRDDPNVKLHGKVNNTHFQFLFDFGMRMNFGKLDGKSNRHNQHTVE
FGVVVPTIYNTYYKSAGTTVKYFRPYSVYWSYGYSF
>1088IGA
MQDVQNPGGTKRDELARELNADVT
NNILNNNTGGNVAGALSNAFSQYLYSLLGAYPEKLNGNDVSANALLGGAVGSGTCAAAGT
AGGSSLNTQSTCTAAGYYWLPSLSDRVLSTIGSQTNYGTNTNFPNMQQQFTYLNAANVFF
NAMNKALETKNGTSGASGATGQNGQTYSQQAIAYLQGQQTILNNAANLLKQDELLLEAFN
SAVAANIGNKEFNSAAFTGLVQGIIDQSQAVYNELTKNTISGSAVNSAGINSNQANAVQG
RASQLPNALYNAQVTLDKINALNNQVRSMPYLPQFRAGNSRATNILNGFYTKIGYKQFFG
KKRNIGLRYYGFFSYNGASVGFRSTQNSVGLYTYGVGTDVLYNIFSRSYQNRSVDMGFFS
GIQLAGETFQSTLRDDPNVKLHGKINNTHFQFLFDFGMRMNFGKLDGKSNRHNQHTVEFG
VVVPTIYNTYYKSAGTTVKYFRPYSVYWSYGYSF
>2015G
MQDVQNPGGAKSDELARELNADV
TNNILNNNTGGNVAGALSNAFSQYLYSLLGAYPTKLNGNDVSANALLSGAVGSGTCAAAG
TAGGTSLNTQSACTAAGYYWLPSLTDRILSTIGSQTNYGTNTNFPNMQQQLTYLNAGNVF
FNAMNKALEKNGTTTTSGTSGATGSDGQTYSTQAIQYLQGQQNILNNAANLLKQDELLLE
AFNSAVAANIGNKEFNSAVFTGLVQGIIDQSQAVYNELTKNTISGSAVNSAGINSNQANA
VQGRASQLPNALYNAQVTLDKINALNNQVRSMPYLPQFRAGNSRATNILNGFYTKIGYKQ
FFGKKRNIGLRYYGFFSYNGASVGFRSTQNNVGLYTYGVGTDVLYNIFSRSYQNRSVDMG
FFSGIQLAGETFQSTLRDDPNVKLHGKINNTHFQFLFDFGMRMNFGKLDGKSNRHNQHTV
EFGVVVPTIYNTYYKSAGTTVKYFRPYSVYWSYGYSF
>26083IGA
MQDVQNPGGAKRDELARELNADT
TNNILNNNTGGNVAGALSNAFSQYLYSLLGAYPEKLNGNDVSANALLGGAVGSGTCAAAG
TAGSNSLNTQSACTAAGYYWLPSLSDRVLSTIGSQTNYGTNTNFPNMQQQLTYLNAANVF
FNAMNKALEKNGTSGASGATGQNGQTYSQQAIQYLQGQQNILNNAANLLKQDELLLEAFN
SAVAANIGNKEFNSAVFTGLVQGIIDQSQSVYNELSKNPISGSAVNSAGINFNQANAVQG
RASQLPNALYNAQVTLDKINALNNQVRSMPYLPQFRAGNSRSTNILNGFYTKVGYKQFFG
KKRNIGLRYYGFFSYNGASVGFRSTQNSVGLYTYGVGTDVLYNIFSRSYQNRSVDMGFFS
GIQLAGETVQSTLRDDPNVKLHGKINNTHFQFLFDFGMRMNFGKLDGKSNRHNQHTVEFG
VVVPTIYNTYYKSAGTTVKYFRPYSVYWSYGYSF
>22095AG
MQDVQNPGGAKSDELARELNADV
TNNILNNNTGGNVAGALSNAFSQYLYSLLGAYPTKLNGNDVSANALLQGAVGSGTCAAAG
TANSGSLDNSQSACTAAGYYWLPSLTDKILSTIGSQTNYGTNTNFPNMQQQLTYLNAANV
FFNAMNKALAAKNGTATNSGATGSDGQTYSQQAIQYLQDQQNILNNAANLLKQDELLLEA
FNSAVAANIGNKEFNSVAFTGLVQGIIDQSQAVYNELTKNTISGSAVNNAGINPNQANAV
QGRASQLPNALYNAQVTLDKINALNNQVRSMPYLPQFRAGNSRSTNILNGFYTKVGYKQF
FGKKRNIGLRYYGFFSYNGASVGFRSTQNNVGLYTYGVGTDVLYNIFSRSYQNRSVDMGF
FSGIQLAGETFQSTLRDDPNVKLHGKINNTHFQFLFDFGMRMNFGKLDGKSNRHNQHTVE
FGVVVPTIYNTYYKSAGTTVKYFRPYSVYWSYGYSF
>2029IM
MQDVQNPGGTKRDELARELNADT
TNNILNNNTGGNVAGALSNAFSQYLYSLLGAYPEKLNGNDVSANALLGGAVGSGTCAAAG
TAGSNSLNTQSACTAAGYYWLPSLSDRVLSTIGSQTNYGTNTNFPNMQQQLTYLNAANVF
FDAMNKALEAKNGTTSSATGQNGQTYSQQAIQYLQNQQNILNNAANLLKQDELLLEAFNS
AVAANIGNKEFNSAVFTGLVQGIIDQSQAVYNELSKNPISGSAVNSAGINSNQANAVQGR
ANQLSNALYNAQVTLDKINALNNQVRSMPYLPQFRAGNSRSTNILNGFYTKIGYKQFFGK
KRNIGLRYYGFFSYNGASVGFRSTQNSVGLYTYGVGTDVLYNIFSRSYQNRSVDMGFFSG
IQLAGETVQSTLRDDPNVKLHGKVNNTHFQFLFDFGMRMNFGKLDGKSNRHNQHTVEFGV
VVPTIYNTYYKSAGTTVKYFRPYSVYWSYGYSF
>2036AG
MQDVQNPGGTKRDELARELNADVT
NNILNNNTGGNVAGALSNAFSQYLYSLLGAYPTKLNSNDVSANALLSGAVGSGTCAAAGT
AGGSTLNTQSACTAAGYYWLPSLTDRILSTIGSQTNYGTNTNFPNMQQQLTYLNAGNVFF
NAMNKALEKNGTATTSGANGTSGASGATGSDGQTYSQQAIQYLQGQQNILNNAANLLKQD
ELLLEAFNSAVAANIGNKEFNSAVFTGLVQGIIDQSQAVYNELTKNTISGSAVDNAGINS
NQANAVQGRASQLPNALYNAQVTLDKINALNNQVRSMPYLPQFRAGNSRATNILNGFYTK
IGYKQFFGKKRNIGLRYYGFFSYNGASVGFRSTQNNVGLYTYGVGTDVLYNIFSRSYQNR
SVDMGFFSGIQLAGETFQSTLRDDPNVKLHGKINNTHFQFLFDFGMRMNFGKLDGKSNRH
NQHTVEFGVVVPTIYNTYYKSAGTTVKYFRPYSVYWSYGYSF
>A033IM
MQDVQNPGGTKRDELARELNADV
TNNILNNNTGGNVAGALSNAFSQYLYSLLGAYPEKLNGNDVSANALLGGAVGSGTCAAAG
TVGSNSLNTQSACTAAGYYWLPSLSDRVLSTIGSQTNYGTNTNFPNMQQQLTYLNAANVF
FNAMNKALETKNGTNGASGATGQNGQTYSQNAIKYLQGQQTILNNAANLLKQDELLLEAF
NSAVAANIGNKEFNSAVFTGLVQGIIDQSQSVYNELSKNPISGSAFNNATNGQLTNQANA
VQGRANQLSNALYNAQVTLDKINALNNQVRSMPYLPQFRAGNSRSTNILNGFYTKVGYKQ
FFGKKRNIGLRYYGFFSYNGASVGFRSTQNSVGLYTYGVGTDVLYNIFSRSYQNRSVDMG
FFSGIQLAGETVQSTLRDDPNVKLHGKINNTHFQFLFDFGMRMNFGKLDGKSNRHNQHTV
EFGVVVPTIYNTYYKSAGTTVKYFRPYSVYWSYGYSF
>A039IM
MQDVQNPGGAKSDELARELNADV
TNNILNNNTGGNVAGALSNAFSQYLYSLLGAYPTKLNSNDVSANALLSGAVGSGTCAAAG
TAGGTSLNTQSACTAAGYYWLPSLTDRILSTIGSQTNYGTNTNFPNMQQQLTYLNAGNVF
FNAMNKALEKNGTTTTTSGTNGATGSDGQTYSTQAIQYLQGQQNILNNAANLLKQDELLL
EAFNSAVAANIGNKEFNSAVFTGLVQGIIDQSQAVYNELTKNTISGSAVNSAGINSNQAN
AVQGRASQLPNALYNAQVTLDKINALNNQVRSMPYLPQFRAGNSRSTNILNGFYTKIGYK
QFFGKKRNIGLRYYGFFSYNGASVGFRSTQNSVGLYTYGVGTDVLYNIFSRSYQNRSVDM
GFFSGIQLAGETVQSTLRDDPNVKLHGKVNNTHFQFLFDFGMRMNFGKLDGKSNRHNQHT
VEFGVVVPTIYNTYYKSAGTTVKYFRPYSVYWSYGYSF
>3125AG
MQDVQNPGGAKSDELARELNADV
TNNILNNNTGGNVAGALSNAFSQYLYSLLGAYPTKLNSNDVSANALLSGAVGSGTCAAAG
TAGGAHLNTQSACTAAGYYWLPSLTDRILSTIGSQTNYGTNTNFPNMQQQLTYLNAGNVF
FNAMNKALEAKNGTASGTSGTNGATGSDGQTYSTQAIQYLQGQQNILNNAANLLKQDELL
LEAFNSAVAANIGNKEFNSAVFTGLVQGIIDQSQAVYNELTKNTISGSAVNSAGINSNQA
NAVQGRASQLPNALYNAQVTLDKINALNNQVRSMPYLPQFRAGNSRSTNILNGFYTKIGY
KQFFGKKRNIGLRYYGFFSYNGASVGFRSTQNNVGLYTYGVGTDVLYNIFSRSYQNRSVD
MGFFSGIQLAGETIQSTLRDDPNVKLHGKINNTHFQFLFDFGMRMNFGKLDGKSNRHNQH
TVEFGVVVPTIYNTYYKSAGTTVKYFRPYSVYWSYGYSF
>22386IM
MQDVQNPGGAKSDELARELNADV
TNNILNNNTGGNVAGALSNAFSQYLYSLLGAYPTKLNSNDVSANALLSGAVGSGTCAAAG
TAGGSTLNTQSACTAAGYYWLPSLTDRILSTIGSQTNYGTNTNFPNMQQQLTYLNAGNVF
FNAMNKALENKNGTSSASGTNGATGSDGQTYTPQAIQYLQGQQNILNNAANLLKQDELLL
EAFNSAVAANIGNKEFNSAVFTGLVQGIIDQSQAVYNELTKNTISGSAVNSAGINSNQAN
AVQGRASQLPNALYNAQVTLDKINALNNQVRSMPYLPQFRAGNSRATNILNGFYTKVGYK
QFFGKKRNIGLRYYGFFSYNGASVGFRSTQNNVGLYTYGVGTDMLYNIFSRSYQNRSVDM
GFFSGIQLAGETFQSTLRDDPNVKLHGKINNTHFQFLFDFGMRMNFGKLDGKSNRHNQHT
VEFGVVVPTIYNTYYKSAGTTVKYFRPYSVYWSYGYSF
>1102IGA
MQDVQNPGGTKRDELARELNADV
TNNILNNNTGGNVAGALSNAFSQYLYSLLGAYPEKLNGNDVSANALLGGAVGSGTCAAAG
TAGGNSLNTQSACTAAGYYWLPSLTDRILSTIGSQTNYGTNTNFPNMQQQLTYLNAANVF
FNAMNKALEAKNGTTNGATGQNGQTYSQQAIQYLQGQQNILNNAANLLKQDELLLEAFNS
AVAANIGNKEFNSAAFTGLVQGIIDQSQLVYNELTKNTISGSAVNSAGINSNQANAVQGR
ASQLPNALYNAQVTLDKINALNNQVRSMPYLPQFRAGNSRATNILNGFYTKIGYKQFFGK
KRNIGLRYYGFFSYNGASVGFRSTQNSVGLYTYGVGTDVLYNIFSRSYQNRSVDMGFFSG
IQLAGETVQSTLRDDPNVKLHGKINNTHFQFLFDFGMRMNFGKLDGKSNRHNQHTVEFGV
VVPTIYNTYYKSAGTTVKYFRPYSVYWSYGYSF
>A037GDU
MQDVQNPGGAKSDELARELNADVTNNILNNNTGGNVAGALSNAFSQYLYSLLGAYPTKLN
SNDVSANALLSGAVGSGTCAAAGTAGGTFLNTQSTCTAAGYYWLPSLTDRILSTIGSQTN
YGTNTNFPNMQQQLTYLNAGNVFFNAMNKALEKNGTTTTTTSGTNGATGSDGQTYSTQAI
QYLQGQQNILNNAANLLKQDELLLEAFNSAVAANIGNKEFNSAVFTGLVQGIIDQSQAVY
NELTKNTISGSAVNSAGINSNQANAVQGRASQLPNALYNAQVTLDKINALNNQVRSMPYL
PQFRAGNSRATNIMNGFYTKIGYKQFFGKKRNIGLRYYGFFSYNGASVGFRSTQNSVGLY
TYGVGTDVLYNIFSRSYQNRSVDMGFFSGIQLAGETVQSTLRDDPNVKLHGKINNTHFQF
LFDFGMRMNFGKLDGKSNRHNQHTVEFGVVVPTIYNTYYKSAGTTVKYFRPYSVYWSYGY
SF
>2047IM
MQDVQNPGGAKSDELARELNADV
TNNILNNNTGGNVAGALSNAFSQYLYSLLGAYPEKLNGNDVSANALLGGAVGSGTCAAAG
TAGSNSLNTQSACTAAGYYWIPSLSDRVLSTIGSQTNYGTNTNFPNMQQQLTYLNAANVF
FNAMNKALEKNGTSGASGATGQNGQIYSQQAIQYLQGQQNILNNAANLLKQDELLLEAFN
SAVAANIGNKEFNSAVFTGLVQGIIDQSQSVYNELSKNPISGSAFNSATNSQLTNQANAV
QGRANQLSNALYNAQVTLDKINALNNQVRSMPYLPQFRAGNSRSTNILNGFYTKVGYKQF
FGKKRNIGLRYYGFFSYNGASVGFRSTQNNVGLYTYGVGTDVLYNIFSRSYQNRSVDMGF
FSGIQLAGETVQSTLRDDPNVKLHGKINNTHFQFLFDFGMRMNFGKLDGKSNRHNQHTVE
FGVVVPTIYNTYYKSAGTTVKYFRPYSVYWSYGYSF
>1059IGA
MQDVQNPGGAKSDELARELNADV
TNNILNNNTGGNVAGALSNAFSQYLYSLLGAYPTKLNSNDVSANALLSGAVGSGTCAAAG
TAGGSTLNTQSACTAAGYYWLPSLTDRILSTIGSQTNYGTNTNFPNMQQQLTYLNAGNVF
FNAMNKALEKNGTATTSGANGTSSATGSDGQTYSQQAIQYLQGQQNILNNAANLLKQDEL
LLEAFNSAVAANIGNKEFNSAVFTGLVQGIIDQSQSVYNELNKNPISGSAVNNAGINSNQ
ANAVQGRANQLSNALYNAQVTLDKINALNNQVRSMPYLPQFRAGNSRSTNILNGFYTKVG
YKQFFGKKRNIGLRYYGFFSYNGASVGFRSTQNNVGLYTYGVGTDVLYNIFSRSYQNRSV
DMGFFSGIQLAGETVQSTLRDDPNVKLHGKVNNTHFQFLFDFGMRMNFGKLDGKSNRHNQ
HTVEFGVVVPTIYNTYYKSAGTTVKYFRPYSVYWSYGYSF
>1061DGA
MQDVQNPGGAKRDELARELNADTT
NNILNNNTGGNVAGALSNAFSQYLYSLLGAYPTKLNGSDVSANALLSGAVGSGTCAAAGT
AGGSTLNTQSACTAAGYYWLPSLTDRILSTIGSQTNYGTNTNFPNMQQQLTYLNAGNVFF
NAMNKALEKNGTASGTSGTNGATGSDGQTYSTQAIQYLQGQQNILNNAANLLKQDELLLE
AFNSAVAANIGNKEFNSAVFTGLVQGIIDQSQAVYNELTKNTISGSAVNNAGINSNQANA
VQGRASQLPNALYNAQVTLDKINALNNQVRSMPYLPQFRAGNSRATNILNGFYTKIGYKQ
FFGKKRNIGLRYYGFFSYNGASVGFRSTQNNVGLYTYGVGTDVLYNIFSRSYQNRSVDMG
FFSGIQLAGETFQSTLRDDPNVKLHGKINNTHFQFLFDFGMRMNFGKLDGKSNRHNQHTV
EFGVVVPTIYNTYYKSAGTTVKYFRPYSVYWSYGYSF
>22020IM
MQDVQNPGGAKSDELARELNADV
TNNILNNNTGGNVAGALSNAFSQYLYSLLGAYPTKLNSNDVSANALLSGAVGSGTCAAAG
TAGGNSLNTQSACTAAGYYWLPSLTDRILSTIGSQTNYGTNTNFPNMQQQLTYLNAGNVF
FNAMNKALEKNGTATTSGTNGATGSDGQTYSTQAIQYLQGQQNILNNAANLLKQDELLLE
AFNSAVAANIGNKEFNSAAFTGLVQGIIDQSQLVYNELTKNTISGSAVSNAGINSNQANA
VQGRASQLPNALYNAQVTLDKINALNNQVRSMPYLPQFRAGNSRATNILNGFYTKIGYKQ
FFGKKRNIGLRYYGFFSYNGASVGFRSTQNNVGLYTYGVGTDVLYNIFSRSYQNRSVDMG
FFSGIQLAGETFQSTLRDDPNVKLHGKINNTHFQFLFDFGMRMNFGKLDGKSNRHNQHTV
EFGVVVPTIYNTYYKSAGTTVKYFRPYSVYWSYGYSF
>22019AG
MQDVQNPGGTKRDELARELNADVT
NNILNNNTGGNVAGALSNAFSQYLYSLLGAYPEKLNGNDVSANALLGGAVGSGTCAAAGT
AGSNSLNTQSACTAAGYYWLPSLSNRVLSTIGSQTNYGTNTNFPNMQQQLTYLNAANVFF
NAMNKALETKNGTSSATGQNGQTYSQQAIAYLQGQQNILNNAANLLKQDELLLEAFNSAV
AANIGNKEFNSAVFTGLVQGIIDQSQSVYNELSKNPISGSAVNSAGINSNQANAVQGRAS
QLPNALYNAQVTLDKINALNNQVRSMPYLPQFRAGNSRATNILNGFYTKVGYKQFFGKKR
NIGLRYYGFFSYNGASVGFRSTQNNVGLYTYGVGTDVLYNIFSRSYQNRSVDMGFFSGIQ
LAGETVQSTLRDDPNVKLHGKINNTHFQFLFDFGMRMNFGKLDGKSNRHNQHTVEFGVVV
PTIYNTYYKSAGTTVKYFRPYSVYWSYGYSF
>A077G
MQDVQNPGGAKRDELARELNADTT
NNILNNNTGGNVAGALSNAFSQYLYSLLGAYPEKLNGNDVSANALLGGAVGSGTCAAAGT
AGSNSLNTQSACTAAGYYWLPSLSDRVLSTIGSQTNYGTNTNFPNMQQQLTYLNAANVFF
NAMNKALEAKNGTTSGATGQNGQTYSQQAIAYLQGQQTILNNAANLLKQDELLLEAFNSA
VAANIGNKEFNSAVFTGLVQGIIDQSQAVYNELTKNTISGSAVNSAGINPNQANAVQGRA
SQLPNALYNAQVTLDKINALNNQVRSMPYLPQFRAGNSRSTNILNGFYTKVGYKQFFGKK
RNIGLRYYGFFSYNGASVGFRSTQNSVGLYTYGVGTDVLYNIFSRSYQNRSVDMGFFSGI
QLAGETVQSTLRDDPNVKLHGKINNTHFQFLFDFGMRMNFGKLDGKSNRHNQHTVEFGVV
VPTIYNTYYKSAGTTVKYFRPYSVYWSYGYSF
>22093AG
MQDVQNPGGAKSDELARELNADV
TNNILNNNTGGNVAGALSNAFSQYLYSLLGAYPTKLNGNDVSANALLSGAVGSGTCAAAG
TAGGTSLNTQSACTAVGYYWLPSLTDRILSTIGSQTNYGTNTNFPNMQQQLTYLNAGNVF
FNAMNKALAAKNGTATTSGTGATGSDSQTYSTQAIQYLQDQQNILNNAANLLKQDELLLE
AFNSAVAANIGNKEFNSAAFTGLVQGIIDQSQAVYNELTKNTISGSAVNSAGINSIQANA
VQGRASQLPNALYNAQVTLDKINALNNQVRSMPYLPQFRAGNSRATNILNGFYTKVGYKQ
FFGKKRNIGLRYYGFFSYNGASVGFRSTQNNVGLYTYGVGTDVLYNIFSRSYQNRSVDMG
FFSGIQLAGETFQSTLRDDPNVKLHGKINNTHFQFLFDFGMRMNFGKLDNKSNRHNQHTV
EFGVVVPTIYNTYYKSAGTTVKYFRPYSVYWSYGYSF
>22315AG
MQDVQNPGGTKRDELARELNADVT
NNILNNNTGGNVAGALSNAFSQYLYSLLGAYPEKLNSNDVSANALLSGAVGSGTCAAAGT
AGGTSLNTQSACTAAGYYWLPSLTDRILSTIGSQTNYGTNTNFPNMQQQLTYLNAGNVFF
NAMNKALEKNGTTNGTSSTSGATGSDGQTYSTQAIQYLQGQQNILNNAANLLKQDELLLE
AFNSAVAANIGNKEFNSAVFTGLVQGIIDQSQAVYNELTKNTISGSAVNNAKINSNQANA
VQGRASQLPNALYNAQVTLDKINALNNQVRSMPYLPQFRAGNSRSTNILNGFYTKIGYKQ
FFGKKRNIGLRYYGFFSYNGASVGFRSTQNSVGLYTYGVGTDVLYNIFSRSYQNRSVDMG
FFSGIQLAGETVQSTLRDDPNVKLHGKINNTHFQFLFDFGMRMNFGKLDGKSNRHNQHTV
EFGVVVPTIYNTYYKSAGTTVKYFRPYSVYWSYGYSF
>22013AG
MQDVQNPGGAKSDELARELNADV
TNNILNNNTGGNVAGALSNAFSQYLYSLLGAYPTKLNSNDVSANALLSGAVGSGTCAAAG
TAGGSTLNTQSACTAAGYYWLPSLTDRILSTIGSQTNYGTNTNFPNMQQQLTYLNAGNVF
FNAMNKALEKNGTATTSGTNGATGSDGQTYSTQAIQYLQGQQNILNNAANLLKQDELLLE
AFNSAVAANIGNKEFNSAAFTGLVQGIIDQSQAVYNELTKNTISGSAVNSARINSNQANA
VQGRASQLPNALYNAQVTLDKINALNNQVRSMPYLPQFRAGNSRSTNILNGFYTKVGYKQ
FFGKKRNIGLRYYGFFSYNGASVGFRSTQNNVGLYTYGVGTDVLYNIFSRSYQNRSVDMG
FFSGIQLAGETVQSTLRDDPNVKLHGKINNTHFQFLFDFGMRMNFGKLDGKSNRHNQHTV
EFGVVVPTIYNTYYKSAGTTVKYFRPYSVYWSYGYSF
>22341G
MQDVQNPGGTKRDELARELNADTT
NNILNNNTGGNVAGALSNAFSQYLYSLLGAYPTKLNSSDVSANALLGGAVGSGTCAAAGT
AGSNSLNTQSACTAAGYYWLPSLSDRVLSTIGSQTNYGTNTNFPNMQQQLTYLNAGNVFF
NAMNKALEKNGTTTNGATGSSGATGSDGXTYSTQAIQYLQGQQTILNNAANLLKQDELLL
EAFNSAVAANIGNKEFNSAVFTGLVQGIIDQSQLVYNELSKNPISGSAFNSATNDQLTNQ
ANIVQRRANQLSNALYNAQVTLDKINALNNQVRSMPYLPQFRAGNSRSTNILNGFYTKIG
YKQFFGKKRNIGLRYYGFFSYNGASVGFRSTQNNVGLYTYGVGTDVLYNIFSRSYQNRSV
DMGFFSGIQLAGETVQSTLRDDPNVKLHGKINNTHFQFLFDFGMRMNFGKLDGKSNRHNQ
HTVEFGVVVPTIYNTYYKSAGTTVKYFRPYSVYWSYGYSF
>22390IMDU
MQDVQNPGGAKSDELARELNADV
TNNILNNNTGGNVAGALSNAFSQYLYSLLGAYPTKLNSSDISANALLSGAVGSGTCAAAG
TAGGSTLNIQSACTAAGYYWLPSLTDRILSTIGSQTNYGTNTNFPNMQQQLTYLNAGNVF
FNAMNKALEKNGTATTSGTNGATGSDGQTYSTQAIQYLQGQQNILNNAANLLKQDELLLE
AFNSAVAANIGNKEFNSAAFTGLVQGIIDQSQAVYNELTKNTISGSAVNSAGINSNQANA
VQGRASQLPNALYNAQVTLDKINALNNQVRSMPYLPQFRAGNSRATNILNGFYTKIGYKQ
FFGKKRNIGLRYYGFFSYNGASVGFRSTQNNVGLYTYGVGTDVLYNIFSRSYQNRSVDMG
FFSGIQLAGETVQSTLRDDPNVKLHGKVNNTHFQFLFDFGMRMNFGKLDGKSNRHNQHTV
EFGVVVPTIYNTYYKSAGTTVKYFRPYSVYWSYGYSF
>1093DGA
MQDVQNPGGAKRDELARELNADV
TNNILNNNTGGNVAGALSNAFSQYLYSLLGAYPTELNSNDVSANALLSGAVGRGTCAAAG
TAGSNSLNTQSACTAAGYYWLPSLTDRILSTIGSQTNYGTNTNFPNMQQQLTYLNAGNVF
FNAMNKALEKNGTATTSGTNGATGSDGQTYSTQAIQYLQGQQNILNNAANLLKQDELLLE
AFNSAVAANIGNKEFNSAAFTGLVQGIIDQSQAVYNELTKNTISGSAVNSAGINSNQANA
VQGRASQLPNALYNAQVTLDKINALNNQVRSMPYLPQFRAGNSRSTNILNGFYTKVGYKQ
FFGKKRNIGLRYYGFFSYNGASVGFRSTQNNVGLYTYGVGTDVLYNIFSRSYQNRSVDMG
FFSGIQLAGETFQSTLRDDPNVKLHGKINNTHFQFLFDFGMRMNFGKLDGKSNRHNQHTV
EFGVVVPTIYNTYYKSAGTTVKYFRPYSVYWSYGYSF
>22351GDU
MQDVQNPGGTKRDELARELNADTT
NNILNNNTGGNVAGALSNAFSQYLYSLLGAYPEKLNGNDVSANALLGGAVGSGTCAAAGT
AGGSSLNTQSACTAAGYYWLPSLSNRVLSTIGSQTNYGTNTNFPNMQQQLTYLNAANVFF
NAMNKALETKNGTSGASGASGATGQNGQTYSQDAIKYLQNQQNILNNAANLLKQDELLLE
AFNSAVAANIGNKEFNSAVFTGLVQGIIDQSQSVYNELSKNPISGSAFNSATGGQLTNQA
NAVQGRANQLSNALYNAQVTLDKINALNNQVRSMPYLPQFRAGNSRSTNILNGFYTKVGY
KQFFGKKRNIGLRYYGFFSYNGASVGFRSTQNNVGLYTYGVGTDVLYNIFSRSYQNRSVD
MGFFSGIQLAGETVQSTLRDDPNVKLHGKVNNTHFQFLFDFGMRMNFGKLDGKSNRHNQH
TVEFGVVVPTIYNTYYKSAGTTVKYFRPYSVYWSYGYSF
>22211AG
MQDVQNPGGTKRDELARELNADV
TNNILNNNTGGNVAGALSNAFSQYLYSLLGAYPEKLNGNDVSANALLGGAVGSGTCAAAG
TAGSNSLNTQSACTAAGYYWLPSLSDRVLSTIGSQTNYGTNTNFPNMQQQLTYLNAANVF
FNAMNKALTNGATGQNGQTYSENAIKYLQGQQTILNNAANLLKQDELLLEAFNSAVAANI
GNKEFNSAAFTGLVQGIIDQSQSVYNELTKNPISGSAVNSAGINSNQANAVQGRASQLPN
ALYNAQVTLDKINALNNQVRSMPYLPQFRAGNSRSTNILNGFYTKVGYKQFFGKKRNIGL
RYYGFFSYNGASVGFRSTQNNVGLYTYGVGTDVLYNIFSRSYQNRSVDMGFFSGIQLAGE
TVQSTLRDDPNVKLHGKVNNTHFQFLFDFGMRMNFGKLDGKSNRHNQHTVEFGVVVPTIY
NTYYKSAGTTVKYFRPYSVYWSYGYSF
>2061AG
MQDVQNPGGTKRDELARE
LNADVTNNILNNNTGGNVAGALSNAFSQYLYSLLGAYPEKLNGNDVSANALLGGAVGSGT
CAAAGTAGGNSLNTQSACTAAGYYWLPSLTDRILSTIGSQTNYGTNTNFPNMQQQLTYLN
AANVFFNAMNKALEAKNGTTNGATGQNGQTYSQQAIQYLQGQQNILNNAANLLKQDELLL
EAFNSAVAANIGNKEFNSAAFTGLVQGIIDQSQLVYNELTKNTISGSAVNSAGINSNQAN
AVQGRASQLPNALYNAQVTLDKINALNNQVRSMPYLPQFRAGNSRATNILNGFYTKIGYK
QFFGKKRNIGLRYYGFFSYNGASVGFRSTQNSVGLYTYGVGTDVLYNIFSRSYQNRSVDM
GFFSGIQLAGETVQSTLRDDPNVKLHGKINNTHFQFLFDFGMRMNFGKLDGKSNRHNQHT
VEFGVVVPTIYNTYYKSAGTTVKYFRPYSVYWSYGYSF
>3056AG
MQDVQNPGGTKRDELARELNADVT
NNILNNNTGGNVAGALSNAFSQYLYSLLGAYPEKLNGNDVSANALLGGAVGSGTCAAAGT
TGSNSLNTQSACTAAGYYWLPSLTDRILSTIGSQTNYGTNTNFPNMQQQLTYLNAANVFF
NAMNKALEKNGTSGATGSDGQTYSENAIKYLQGQQNILNNAAKSLKQDELLLEAFNSAVA
ANIGNKEFNSAVFTGLVQGIINQSQAVYTELSEKPISGSAVNNAGINSNQANAVQGRANQ
LSNALYNAQVTLDKINALNNQVRSMPYLPQFRAGNSRSTNILNGFYTKVGYKQFFGKKRN
IGLRYYGFFSYNGASVGFRSTQNSVGLYTYGVGTDVLYNIFSRSYQNRSVDMGFFSGIQL
AGETVQSTLRDDPNVKLHGKVNNTHFQFLFDFGMRMNFGKLDGKSNRHNQHTVEFGVVVP
TIYNTYYKSAGTTVKYFRPYSVYWSYGYSF
>22317G
MQDVQNPGGTKRDELARELNADT
TNNILNNNTGGNVAGALSNAFSQYLYSLLGAYPEKLNGNDVSANALLGGAVGSGTCAAAG
TAGSNSLNTQSACTAAGYYWLPSLSDRVLSTIGSQTNYGTNTNFPNMQQQLTYLNAANVF
FNAMNKALEXKNGTNGASGATGQNGQTYSQDAIKYLQGQQTILNNAANLLKQDELLLEAF
NSAVAANIGNKEFNSAVFTGLVQGIIDQSQSVYNELSKNPISGSAFNSATGXQLTNQANA
VQGRANQLPNALYNAQVTLDKINXLNNQVRSMPYLPQFRAGNSRSTNILNGFYTKVGYKQ
FFGKKRNIGLRYYGFFSYNGASVGFRSTQNNVGLYTYGVGTDVLYNIFSRSYQNRSVDMG
FFSGIQLAGETFQSTLRDDPNVKLHGKINNTHFQFLFDFGMRMNFGKLDGKSNRHNQHTV
EFGVVVPTIYNTYYKSAGTTVKYFRPYSVYWSYGYSF
>22046G
MQDVQNPGGTKRDELARELNADV
TNNILNNNTGGNVAGALSNAFSQYLYSLLGAYPEKLNGNDVSANALLGGAVGRGTCAAAG
TAGGNSLNTQSACTAAGYYWLPSLSDRVLSTIGSQTNYGTNTNFPNMQQQLTYLNAANVF
FNAMNKALEAKNGTTSGATGQNGQTYSQDAIKYLQGQQNILNNAANLLKQDELLLEAFNS
AVAANIGNKEFNSAVFTGLVQGIIDQSQSVYNELSKNPISGSAFNSATGGQLTNQANAVQ
GRANQLSNALYNAQVTLDKINALNNQVRSMPYLPQFRAGNSRSTNILNGFYTKVGYKQFF
GKKRNIGLRYYGFFSYNGASVGFRSTQNSVGLYTYGVGTDMLYNIFSRSYQNRSVDMGFF
SGIQLAGETVQSTLRDDPNVKLHGKINNTHFQFLFDFGMRMNFGKLDGKSNRHNQHTVEF
GVVVPTIYNTYYKSAGTTVKYFRPYSVYWSYGYSF
>22368G
MQDVQNPGGTKRDELARELNADVT
NNILNNNTGGNVAGALSNAFSQYLYSLLGAYPEKLNGNDVSANALLGGAVGSGTCAAAGT
AGSNSLNTQSACTAAGYYWLPSLSDRVLNTIGSQTNYGTNTNFPNMQQQLTYLNAANVFF
NAMNRALAKNGTATTGGASGTSGATGQNGQTYSENAIKYFQGQQTILNNAANLLKQDELL
LEAFNSAVAANIGNKEFNSAVFTGLVQGIIDQSQSVYNELSKNPISGSAVDNAGINSNQA
NAVQGRASQLPNALYNAQVTLDKINALNNQVRSMPYLPQFRAGNSRSTNILNGFYTKVGY
KQFFGKKRNIGLRYYGFFSYNGASVGFRSTQNNVGLYTYGVGTDVLYNIFSRSYQNRSVD
MGFFSGIQLAGETVQSTLRDDPNVKLHGKVNNTHFQFLFDFGMRMNFGKLDGKSNRHNQH
TVEFGVVVPTIYNTYYKSAGTTVKYFRPYSVYWSYGYSF
>24004G
MQDVQNPGGAKRDELARELNADT
TNNILNNNTGGNVAGALSNAFSQYLYSLLGAYPEKLNGNDVSANALLGGAVGSGTCAAAG
TAGSNSLNTQSACTAAGYYWLPSLTDRILSTIGSQTNYGTNTNFPNMQQQLTYLNAGNVF
FNAMNKALEKNGTASGTSGTNGATGSDGQTYSTQAIQYLQGQQNILNNAANLLKQDELLL
EAFNSAVAANIGNKEFNSAVFTGLVQGIIDQSQAVYNELTKNTISGSAVNSAGINSNQAN
AVQGRASQLPNALYNAQVTLDKINALNNQVRSMPYLPQFRAGNSRATNILNGFYTKIGYK
QFFGKKRNIGLRYYGFFSYNGASVGFRSTQNSVGLYTYGVGTDVLYNIFSRSYQNRSVDM
GFFSGIQLAGETVQSTLRDDPNVKLHGKINNTHFQFLFDFGMRMNFGKLDGKSNRHNQHT
VEFGVVVPTIYNTYYKSAGTTVKYFRPYSVYWSYGYSF
>2025G
MQDVQNPGGTKRDELARELNADVT
NNILNNNTGGNVAGALSNAFSQYLYSLLGAYPTKLNSNDVSANALLGGAVGSGTCAAAGT
AGSNSLNTQSACTAAGYYWLPSLTERVLSTIGSQTNYGTNTNFPNMQQQLTYLNAGNVFF
NAMNKALEAKNGTTSGATGSDGQAYSQQAIQYLQGQQNILNNAANLLKQDELLLEAFNSA
VAANIGNKEFNSAAFTGLVQGIIDQSQAVYNELTKNTISGSAVNNAGINSNQANAVQGRA
SQLPNALYNAQVTLDKINALNNQVRSMPYLPQFRAGNSRSTNILNGFYTKVGYKQFFGKK
RNIGLRYYGFFSYNGASVGFRSTQNNVGLYTYGVGTDVLYNIFSRSYQNRSVDMGFFSGI
QLAGETVQSTLRDDPNVKLHGKINNTHFQFLFDFGMRMNFGKLDNKSNRHNQHTVEFGVV
VPTIYNTYYKSAGTTVKYFRPYSVYWSYGYSF
>2065G
MQDVQNPGGTKRDELARELNADTT
NNILNNNTGGNVAGALSNAFSQYLYSLLGAYPTKLNSNDVSANALLSGAVGSGTCAAAGT
VGGSTLNTQSACTAAGYYWLPSLTDRILSTIGSQTNYGTNTNFPNMQQQLTYLNAGNVFF
NAMNKALEKNGTTNSTSSTSGATGSDGQTYSQRAIQYLQGQQNILNNAANLLKQDELLLE
AFNSAVAANIGNKEFNSAAFTGLVQGIIDQSQLVYNELTKNTISGSAVNNAGINSNQANA
VQGRASQLPNALYNAQVTLDKINALNNQVRSMPYLPQFRAGNSRSTNILNGFYTKIGYKQ
FFGKKRNIGLRYYGFFSYNGASVGFRSTQNNVGLYTYGVGTDVLYNIFSRSYQNRSVDMG
FFSGIQLAGETFQSTLRDDPNVKLHGKINNTHFQFLFDFGMRMNFGKLDGKSNRHNQHTV
EFGVVVPTIYNTYYKSAGTTVKYFRPYSVYWSYGYSF
>1039IGA
MQDVQNPGGTKRDELARELNADVT
NNILNNNTGGNVAGALSNAFSQYLYSLLGAYPEKLNGNDVSANALLSGAVGSGTCAAAGT
AGSNSLNTQSACTAAGYYWLPSLSDRVLSTIGSQTNYGTNTNFPNMQQQLTYLNAGNVFF
NAMNKALEKNGITTANGTSGATGSDGQTYPQQAIQYLQGQQNILNNAANLLKQDELLLEA
FNSAVAANIGNKEFNSAVFTGLVQGIIDQSQAVYNELTKNTISGSAVNNAGINPNQANAV
QGRASQLPNALYNAQVTLDKINALNNQVRSMPYLPQFRAGNSRSTNILNGFYTKVGYKQF
FGKKRNIGLRYYGFFSYNGASVGFRSTQNSVGLYTYGVGTDVLYNIFSRSYQNRSVDMGF
FSGIQLAGETVQSTLRDDPNVKLHGKINNTHFQFLFDFGMRMNFGKLDNKSNRHNQHTVE
FGVVVPTIYNTYYKSAGTTVKYFRPYSVYWSYGYSF
>22322AG
MQDVQNPGGAKADELARELNADV
TNNILNNNTGGNVAGALSNAFSQYLYSLLGAYPEKLNSNDVSANALLSGAVGSGTCAAAG
TAGSTSLNTQSACTAAGYYWLPSLTDRILSTIGSQTNYGTNTNFPNMQQQLTYLNAANVF
FNAMNKALEARNGTSGASGATGQNGQTYSQTAIQYLQGQQNILNNAANLLKQDELLLEAF
NSAVAANIGNKEFNSAVFTGLVQGIIDQSQSVYNELSKNPISGSAFNSATNGQLTNQANA
VQGRANQLSNALYNAQVTLDKINALNNQVRSMPYLPQFRAGNSRSTNILNGFYTKVGYKQ
FFGKKRNIGLRYYGFFSYNGASVGFRSTQNNVGLYTYGVGTDVLYNIFSRSYQNRSVDMG
FFSGIQLAGETVQSTLRDDPNVKLHGKINNTHFQFLFDFGMRMNFGKLDGKSNRHNQHTV
EFGVVVPTIYNTYYKSAGTTVKYFRPYSVYWSYGYSF
>2007IM
MQDVQNPGGTKRDELARELNADV
TNNILNNNTGGNVAGALSNAFSQYLYSLLGAYPEKLNGNDVSANALLGGAVGSGTCAAAG
TAGGNSLNTQSACTAAGYYWLPSLSDRVLSTIGSQTNYGTNTNFPNMQQQLTYLNAANVF
FNAMNKALEKNVTSGTSGTSGATGQNGQTYSENAIKYLQDQQTILNNAANLLKQDELLLE
AFNSAVAANIGNKEFNSAVFTGLVQGIIDQSQSVYNELSKNPISGSAVDSAGINSNQANA
VQGRANQLSNALYNAQVTLDKINALNNQVRSMPYLPQFRAGNSRSTNILNGFYTKVGYKQ
FFGKKRNIGLRYYGFFSYNGASVGFRSTQNNVGLYTYGVGTDVLYNIFSRSYQNRSVDMG
FFSGIQLAGETVQSTLRDDPNVKLHGKINNTHFQFLFDFGMRMNFGKLDGKSNRHNQHTV
EFGVVVPTIYNTYYKSAGTTVKYFRPYSVYWSYGYSF
>22378G
MQDVQNPGGTKRDELARELNADV
TNNILNNNTGGNVAGALSNAFSQYLYSLLGAYPTKLNSNDVSANALLSGAVGSGTCAAAG
TAGGTSLNTQSACTAAGYYWLPSLTDRILSTIGSQTNYGTNTNFPNMQQQLTYLNAGNVF
FNAMNKALEKNGTATTSGTNGATGSDGQTYSQQAIQYLQGQQNILNNAANLLKQDELLLE
AFNSAVAANIGNKEFNSAVFTGLVQGIIDQSQAVYNELTKNTISGSAVDNARINSNQANA
VQGRASQLPNALYNAQVTLDKINALNNQVRSMPYLPQFRAGNSRATNILNGFYTKIGYKQ
FFGKKRNIGLRYYGFFSYNGASVGFRSTQNNVGLYTYGVGTDVLYNIFSRSYQNRSVDMG
FFSGIQLAGETVQSTLRDDPNVKLHGKINNTHFQFLFDFGMRMNFGKLDGKSNRHNQHTV
EFGVVVPTIYNTYYKSAGTTVKYFRPYSVYWSYGYSF
>26100IM
MQDVQNPGGTKRDELARELNADT
TNNILNNNTGGNVAGALSNAFSQYLYSLLGAYPEKLNGNDVSANALLGGAVGSGTCAAAG
TAGSNSLNTQSACTAAGYYWLPSLSDRVLSTIGSQTNYGTNTNFPNMQQQLTYLNAANVF
FNAMNKALETKNGTSGTSGASGATGQNGQTYSAQAIQYLQGQQNILNNAANLLKQDELLL
EAFNSAVAANIGNKEFNSAAFTGLVQGIIDQSQAVYNELTKNTISGSAVNSAGINSNQAN
AVQGRASQLPNALYNAQVTLDKINALNNQVRSMPYLPQFRAGNSRSTNILNGFYTKVGYK
QFFGKKRNIGLRYYGFFSYNGASVGFRSTQNNVGLYTYGVGTDVLYNIFSRSYQNRSVDM
GFFSGIQLAGETVQSTLRDDPNVKLHGKVNNTHFQFLFDFGMRMNFGKLDGKSNRHNQHT
VEFGVVVPTIYNTYYKSAGTTVKYFRPYSVYWSYGYSF
>22360AG
MQDVQNPGGTKRDELARELNADV
TNNILNNNTGGNVAGALSNAFSQYLYSLLGAYPEKLNSNDVSANALLGGAVGSGTCAAAG
TAGSSSLNTQSACTAAGYYWLPSLTDRILSTIGSQTNYGTNTNFPNIQQQLTYLNAGNVF
FNAMNKALEKNGTTTTTSGTNGATGSDGQTYSTQAIQYLQGQQNILNNAANLLKQDELLL
EAFNSAVAANIGNKEFNSAAFTGLVQGIIDQSQLVYNELTKNTISGSAVNNAGINSNQAN
AVQGRASQLPNALYNAQVTLDKINALNNQVRSMPYLPQFRAGNSRATNILNGFYTKIGYK
QFFGKKRNIGLRYYGFFSYNGASVGFRSTQNNVGLYTYGVGTDVLYNIFSRSYQNRSVDM
GFFSGIQLAGETFQSTLRDDPNVKLHGKINNTHFQFLFDFGMRMNFGKLDGKSNRHNQHT
VEFGVVVPTIYNTYYKSAGTTVKYFRPYSVYWSYGYSF
>2010IM
MQDVQNPGGAKSDELARELNADV
TNNILNNNTGGNVAGALSNAFSQYLYSLLGAYPTKLNSNDVSANALLSGAVGSGTCAAAG
TAGGTSLNTQSACTAAGYYWLPSLTDRILSTIGSQTNYGTNTNFSNMQQQLTYLNAGNVF
FNAMNKALEKNGTATTSGTNGATGSDGQTYSTQAIQYLQGQQNILNNAANLLKQDELLLE
AFNSAVAANIGNKEFNSAVFTGLVQGIIDQSQAVYNELTKNTISGSAVNSAGINSNQANA
VQGRASQLPNALYNAQVTLDKINALNNQVRSMPYLPQFRAGNSRSTNILNGFYTKVGYKQ
FFGKKRNIGLRYYGFFSYNGASVGFRSTQNSVGLYTYGVGTDVLYNIFSRSYQNRSVDMG
FFSGIQLAGETVQSTLRDDPNVKLHGKINNTHFQFLFDFGMRMNFGKLDGKSNRHNQHTV
EFGVVVPTIYNTYYKSAGTTVKYFRPYSVYWSYGYSF
>1095IGA
MQDVQNPGGTKRDELARELNADTT
NNILNNNTGGNVAGALSNAFSQYLYSLLGAYPTKINSNDVSANALLSGAVGSGTCAAAGT
ADGSTLNTQSACTAAGYYWLPSLTDRILSTIGSQTNYGTNTNFPNMQQQLTYLNAGNVFF
NAMNKALEKSGTTNSTSSTSGATGSDGQTYSQRAIQYLQGQQNILNNAANLLKQDELLLE
AFNSAVAANIGNKEFNSAAFTGLVQGIIDQSQAVYNELTKNTISGSAVDSAGINSNQANA
VQGRASQLPNALYNAQVTLDKINALNNQVRSMPYLPQFRAGNSRSTNILNGFYTKIGYKQ
FFGKKRNIGLRYYGFFSYNGASVGFRSTQNNVGLYTYGVGTDVLYNIFSRSYQNRSVDMG
FFSGIQLAGETVQSTLRDDPNVKLHGKINNTHFQFLFDFGMRMNFGKLDGKSNRHNQHTV
EFGVVVPTIYNTYYKSAGTTVKYFRPYSVYWSYGYSF
>1077IGA
MQDVQNPGGTKRDELARELNADVT
NNILNNNTGGNVAGALSNAFSQYLYSLLGAYPTKLNSNDVSANALLSGAVGSGTCAAAGT
AGSTSLNTQSACTAAGYYWLPSLTDRILSTIGSQTNYGTNTNFPNMQQQLTYLNAGNVFF
NAMNKALEKNGTATTSGTNGATGSDGQTYSTQAIQYLQGQQNILNNAANLLKQDELLLEA
FNSAVAANIGNKEFNSAAFTGLVQGIIDQSQAVYNELTKNTISGSAVNSAEINVNQANAV
QGRASQLPNALYNAQVTLDKINALNNQVRSMPYLPQFRAGNSRATNILNGFYTKVGYKQF
FGKKRNIGLRYYGFFSYNGASVGFRSTQNNVGLYTYGVGTDVLYNIFSRSYQNRSVDMGF
FSGIQLAGETVQSTLRDDPNVKLHGKVNNTHFQFLFDFGMRMNFGKLDGKSNRHNQHTVE
FGVVVPTIYNTYYKSAGTTVKYFRPYSVYWSYGYSF
>3133AG
MQDVQNPGGAKSDELARELNADV
TNNILNNNTGGNVAGALSNAFSQYLYSLLGAYPTKLNSNDVSANALLSGAVGSGTCAAAG
TAGGNSLNTQSACTAAGYYWLPSLTDRILSTIGSQTNYGTNTNFPNMQQQLTYLNAGNVF
FNAMNKALEKNGTATTSGTNGATGSDGQTYSTQAIQYLQGQQNILNNAANLLKQDELLLE
AFNSAVAANIGNKEFNSAAFTGLVQGIIDQSQAVYNELTKNTISGSAVNSAKINSNQANA
VQXRASQLPNALYNAQVTLDKINALNNQVRSMPYLPQFRAGNSRSTNILNGFYTKVGYKQ
FFGKKRNIGLRYYGFFSYNGASVGFRSTQNNVGLYTYGVGTDVLYNIFSRSYQNRSVDMG
FFSGIQLAGETVQSTLRDDPNVKLHGKINNTHFQFLFDFGMRMNFGKLDGKSNRHNQHTV
EFGVVVPTIYNTYYKSAGTTVKYFRPYSVYWSYGYSF
>22346IM
MQDVQNPGGAKSDELARELNADV
TNNILNNNTGGNVAGALSNAFSQYLYSLLGAYPTKLNSNDVSANALLGGAVGSGTCAAAG
TAGGTSLNTQSACTAAGYYWLPSLTDRILSTIGSQTNYGTNTNFPNMQQQLTYLNAGNVF
FNAMNKALEKKNGTTNGASGTNGATDSDGQTYSQQAIQYLQDQQNILNNAANLLKQDELL
LEAFNSAVAANIGNKEFNSAVFTGLVQGIIDQSQAVYNKLTENTISGSAVNSAGINPNQA
NAVQGRASQLPNALYNAQVTLDKINALNNQVRSMPYLPQFRAGNSRSTNILNGFYTKVGY
KQFFGKKRNIGLRYYGFFSYNGASVGFRSTQNSVGLYTYGVGTDVLYNIFSRSYQNRSVD
MGFFSGIQLAGETVQSTLRDDPNVKLHGKINNTHFQFLFDFGMRMNFGKLDGKSNRHNQH
TVEFGVVVPTIYNTYYKSAGTTVKYFRPYSVYWSYGYSF
>2021IM
MQDVQNPGGAKSDELARELNADV
TNNILNNNTGGNVAGALSNAFSQYLYSLLGAYPTKLNSNDVSANALLSGAVGSGTCAAAG
TAGGSTLNTQSACTAAGYYWLPSLTDRILSTIGSQTNYGTNTNFPNMQQQLTYLNAGNVF
FNAMNKALEKNGTATTSGTNGATGSNGQTYSTQAIQYLQGQQNILNNAANLLKQDELLLE
AFNSAVAANIGNKEFNSAAFTGLVQGIIDQSQAVYNELTKNTISGSAVNSAGINSNQANA
VQGRASQXPNALYNAQVTLDKINALNNQVRSMPYLPQFRAGNSRSTNILNGFYTKVGYKQ
FFGKKRNIGLRYYGFFSYNGASVGFRSTQNNVGLYTYGVGTDVLYNIFSRSYQNRSVDMG
FFSGIQLAGETVQSTLRDDPNVKLHGKINNTHFQFLFDFGMRMNFGKLDGKSNRHNQHTV
EFGVVVPTIYNTYYKSAGTTVKYFRPYSVYWSYGYSF
>3004IM
MQDVQNPGGTKRDELARELNADVT
NNILNNNTGGNVAGALSNAFSQYLYSLLGAYPEKLNGNDVSANALLGGAVGSGTCAAAGT
AGGTSLNTQSACTAAGYYWLPSLSDRVLSTIGSQTNYGTNTNFPNMQQQLTYLNAANVFF
NAMNKALEAKNGTAANGTSGATGSDGQTYSQQAIQYLQGQQNILNNAANLLKQDELLLEA
FNSAVAANIGNKEFNSAVFTGLVQGIIDQSQAVYNELSKNPISGSAVNSAEINSNQANAV
QGRASQLPNALYNAQVTLDKINALNNQVRSMPYLPQFRAGNSRATNIMNGFYTKIGYKQF
FGKKRNIGLRYYGFFSYNGASVGFRSTQNSVGLYTYGVGTDVLYNIFSRSYQNRSVDMGF
FSGIQLAGETVQSTLRDDPNVKLHGKVNNTHFQFLFDFGMRMNFGKLDGKSNRHNQHTVE
FGVVVPTIYNTYYKSAGTTVKYFRPYSVYWSYGYSF
>1081DGA
MQDVQNPGGAKRDELARELNADVT
NNILNNNTGGNVAGALSNAFSQYLYSLLGAYPTKLNSNDVSANALLSGAVGSGTCAAAGT
AGSISLNTQSACTAAGYYWLPSLTDRILSTIGSQTNYGTNTNFPNMQQQLTYLNAGNVFF
NAMNKALEAKNGTSDASGATGSDGQTYSTQAIQYLQNQQNILNNAANLLKQDELLLEAFN
SAVAANIGNKEFNSAVFTGLVQGIIDQSQAVYNELSKNTISGSAVNSAGINSNQANAVNT
RASQLPNALYNAQVTLDKINALNNQVRSMPYLPQFRAGNSRSTNILNGFYTKVGYKQFFG
KKRNIGLRYYGFFSYNGASVGFRSTQNSVGLYTYGVGTDVLYNIFSRSYQNRSVDMGFFS
GIQLAGETVQSTLRDDPNVKLHGKVNNTHFQFLFDFGMRMNFGKLDGKSNRHNQHTVEFG
VVVPTIYNTYYKSAGTTVKYFRPYSVYWSYGYSF
>22337AG
MQDVQNPGGAKSDELARELNADV
TNNILNNNTGGNVAGALSNAFSQYLYSLLGAYPTKLNSNDVSANALLSGAVGSGTCAAAG
TAGGTSLNTQSACTAAGYYWLPSLTDRILSTIGSQTNYGTNTNFPNMQQQLTYLNAGNVF
FNAMNKALEKNGTATTSGTNGATGSDGQTYSTQAIQYLQGQQNILNNAANLLKQDELLLE
AFNSAVAANIGNKEFNSAAFTGLVQGIIDQSQAVYNELTKNTISGSAVNSAGINSNQANA
VQGRASQLPNALYNAQVTLDKINALNNQVRSMPYLPQFRAGNSRSTNILNGFYTKVGYKQ
FFGKKRNIGLRYYGFFSYNGASVGFRSTQNNVGLYTYGVGTDVLYNIFSRSYQNRSVDMG
FFSGIQLAGETFQSTLRDDPNVKLHGKINNTHFQFLFDFGMRMNFGKLDGKSNRHNQHTV
EFGVVVPTIYNTYYKSAGTTVKYFRPYSVYWSYGYSF
>3096AG
MQDVQNPGGTKRDELARELNADTT
NNILNNNTGGNVAGALSNAFSQYLYSLLGAYPEKLNDNDVSANALLGGAVGSGTCAAAGT
AGSNSLNTQSACTAAGYYWLPSLSDRVLSTIGSQTNYGTNTNFPNMQQQLTYLNAANVFF
NAMNKALEAKNGTSGASGATGQNGQTYSQRAIQYLQGQQNILNNAANLLKQDELLLEAFN
SAVAANIGNKEFNSAVFTGLVQGIIDQSQAVYNELTKNPISGSAVNSAGINSNQANAVQG
RASQLPNALYNAQVTLDKINALNNQVRSMPYLPQFRAGNSRATNIMNGFYTKIGYKQFFG
KKRNIGLRYYGFFSYNGASVGFRSTQNNVGLYTYGVGTDVLYNIFSRSYQNRSVDMGFFS
GIQLAGETVQSTLRDDPNVKLHGKINNTHFQFLFDFGMRMNFGKLDGKSNRHNQHTVEFG
VVVPTIYNTYYKSAGTTVKYFRPYSVYWSYGYSF
>22377G
MQDVQNPGGTKRDELARELNADV
TNNILNNNTGGNVAGALSNAFSQYLYSLLGAYPEKLNGDDVSANALLGGAVGSGTCAAAG
TAGGNSLNTQSACTAAGYYWLPSLSDRVLSTIGSQTNYGTNTNFPNMQQQLTYLNAANVF
FNAMNKALETKNGTSGASGATGQNGQTYSQQAIQYLQGQQNILNNAANLLKQDELLLEAF
NSAVAANIGNKEFNSAAFTGLVQGIIDQSQKVYSELNTNPISGSAVNSAGINSNQANAVQ
GRASQLPNALYNAQVTLDKITALNNQVRSMPYLPQFRAGNSRATNIMNGFYTKIGYKQFF
GKKRNIGLRYYGFFSYNGASVGFRSTQNSVGLYTYGVGTDVLYNIFSRSYQNRSVDMGFF
SGIQLAGETVQSTLRDDPNVKLHGKINNTHFQFLFDFGMRMNFGKLDGKSNRHNQHTVEF
GVVVPTIYNTYYKSAGTTVKYFRPYSVYWSYGYSF
>2027IM
MQDVQNPGGTKRDELARELNADT
TNNILNNNTGGNVAGALSNAFSQYLYSLLGAYPEKLNGNDVSANALLGGAVGSGTCAAAG
TAGSSSLNTQSACTAAGYYWLPSLSDRVLSTIGSQTNYGTNTNFPNMQQQLTYLNAANVF
FNAMNKALEKNGTGGTSGASGATGQNGQTYSQDAIKYLQGQQTILNNAANLLKQDELLLE
AFNSAVAANIGNKEFNSAVFTGLVQGIIDQSQSVYNELSKNPISGSAFNNATGGQLTXQA
NAVQGRANQLSNALYNAQVTLDKINALNNQVRSMPYLPQFRAGNSRSTNILNGFYTKIGY
KQFFGKKRNIGLRYYGFFSYNGASVGFRSTQNSVGLYTYGVGTDVLYNIFSRSYQNRSVD
MGFFSGIQLAGETVQSTLRDDPNVKLHGKVNNTHFQFLFDFGMRMNFGKLDGKSNRHNQH
TVEFGVVVPTIYNTYYKSAGTTVKYFRPYSVYWSYGYSF
>22336AG
MQDVQNPGGAKRDELARELNADT
TNNILNNNTGGNVAGALSNAFSQYLYSLLGAYPTKLNSNDVSANALLGGAVGSGTCAAAG
TAGGTSLNTQSACTAAGYYWLPSLTDRILSTIGSQTNYGTNTNFPNMQQQLTYLNAGNVF
FNAMNKALENKNGTSSASGTNGATGSDGQTYSQQAIQYLQGQQNILNNAANLLKQDELLL
EAFNSAVAANIGNKEFNSAAFTGLVQGIIDQSQAVYNELTKNTISGSAVSNAGIGNNQAN
AVQGRASQLPNALYNAQVTLDKINALNNQVRSMPYLPQFRAGNSRSTNILNGFYTKVGYK
QFFGKKRNIGLRYYGFFSYNGASVGFRSTQNSVGLYTYGVGTDVLYNIFSRSYQNRSVDM
GFFSGIQLAGETVQSTLRDDPNVKLHGKINNTHFQFLFDFGMRMNFGKLDGKSNRHNQHT
VEFGVVVPTIYNTYYKSAGTTVKYFRPYSVYWSYGYSF
>2040AG
MQDVQNPGGAKSDELARELNADV
TNNILNNNTGGNVAGALSNAFSQYLYSLLGAYPTKLNSNDVSANALLSGAVGSGTCAAAG
TAGGTSLNTQSACTAAGYYWLPSLTDRILSTIGSQTNYGTNTNFPNMQQQLTYLNAGNVF
FNAMNKALEAKNGTTTNGATGSDGQTYSQQAIQYLQGQQNILNNAANLLKQDELLLEAFN
SAVAANIGNKEFNSAVFTGLVQGIIDQSQAVYNELTKNTISGSAVSIAGINSNQANAVQG
RASQLPNALYNAQVTLDKINALNNQVRSMPYLPQFRAGNSRATNILNGFYTKIGYKQFFG
KKRNIGLRYYGFFSYNGASVGFRSTQNSVGLYTYGVGTDVLYNIFSRSYQNRSVDMGFFS
GIQLAGETVQSTLRDDXNVKLHGKINNTHFQFLFDFGMRMNFGKLDGKSNRHNQHTVEFG
VVVPTIYNTYYKSAGTTVKYFRPYSVYWSYGYSF
>22308AG
MQDVQNPGGTKRDELARELNADV
TNNILNNNTGGNVAGALSNAFSQYLYSLLGAYPTKLNSNDVSANALLSGAVGSGTCAAAG
TAGGSTLNNQSACTAAGYYWLPSLTDRILSTIGSQTNYGTNTNFPNMQQQLTYLNAGNVF
FNAMNKALEKNGTASGTSGTNGATGSDGQTYSTQAIQYLQGQQNILNNAANLLKQDELLL
EAFNSAVAANIGNKEFNSAVFTGLVQGIIDQSQAVYNELTKNTISGSAVNSAGINSNQAN
AVQGRASQLPNALYNAQVTLDKINALNNQVRSMPYLPQFRAGNSRATNILNGFYTKIGYK
QFFGKKRNIGLRYYGFFSYNGASVGFRSTQNNVGLYTYGVGTDVLYNIFSRSYQNRSVDM
GFFSGIQLAGETFQSTLRDDPNVKLHGKINNTHFQFLFDFGMRMNFGKLDNKSNRHNQHT
VEFGVVVPTIYNTYYKSAGTTVKYFRPYSVYWSYGYSF
>3033G
MQDVQNPGGTKRDELARELNADVT
NNILNNNTGGNVAGALSNAFSQYLYSLLGAYPEKLSGNDVSANALLGGAVGSGTCAAAGT
AGGNSLNTQSACTAAGYYWLPSLSDRVLSTIGSQTNYGTNTNFPNMQQQLTYLNAANVFF
NAMNKALEKNGTATTSGTNGATGSDGRTYSTQAIQYLQGQQNILNNAANLLKQDELLLEA
FNSAVAANIGNKEFNSAVFTGLVQGIIDQSQSVYSELSKNPISGSAFNSATNGQLTNQAN
AVQGRASQLSNALYNAQVTLDKINALNNQVRSMPYLPQFRAGNSRSTNILNGFYTKVGYK
QFFGKKRNIGLRYYGFFSYNGASVGFRSTQNNVGLYTYGVGTDVLYNIFSRSYQNRSVDM
GFFSGIQLAGETVQSTLRDDPNVKLHGKVNNTHFQFLFDFGMRMNFGKLDGKSNRHNQHT
VEFGVVVPTIYNTYYKSAGTTVKYFRPYSVYWSYGYSF
>22350IM
MQDVQNPGGAKSDELARELNADVT
NNILNNNTGGNVAGALSNAFSQYLYSLLGAYPEKLNGNDVSANALLGGAVGSGTCAAAGT
AGGSTLNTQSACTAAGYYWLPSLTDRILSTIGSQTNYGTNTNFPNMQQQLTYLNAGNVFF
NAMNKALEKNGTATTSGTNGATGSDGQTYSTQAIQYLQGQQNILNNAANLLKQDELLLEA
FNSAVAANIGNKEFNSAAFTGLVQGIIDQSQLVYNELTKNTISXSAVNSXGINSNQANAV
QGRASQLPNALYNAQVTLDKINALNNQVRSMPYLPQFRAGNSRATNILNGFYTKVGYKQF
FGKKRNIGLRYYGFFSYNGASVGFRSTQNSVGLYTYGVGTDVLYNIFSRSYQNRSVDMGF
FSGIQLAGETFQSTLRDDPNVKLHGKINNTHFQFLFDFGMRMNFGKLDGKSNRHNQHTVE
FGVVVPTIYNTYYKSAGTTVKYFRPYSVYWSYGYSF
>3029G
MQDVQNPGGAKSDELARELNADV
TNNILNNNTGGNVAGALSNAFSQYLYSLLGAYPTKLNSNDVSANALLSGAVGSGTCAAAG
TAGSSSLNTQSACTAAGYYWLPSLTDRILSTIGSQTNYGTNTNFPNMQQQLTYLNAGNVF
FNAMNKALEKKKNGTATTSNTSGATGSDGQTYSTQAIQYLQGQQNILNNAANLLKQDELL
LEAFNSAVAANIGNKEFNSAVFTGLVQGIIDQSQAVYNELTKNTISGSAVNSTGINSNQA
NAVQGRASQLPNALYNAQVTLDKINALNNQVRSMPYLPQFRAGNSRSTNILNGFYTKIGY
KQFFGKKRNIGLRYYGFFSYNGASVGFRSTQNNVGLYTYGVGTDVLYNIFSRSYQNRSVD
MGFFSGIQLAGETFQSTLRDDPNVKLHGKINNTHFQFLFDFGMRMNFGKLDGKSNRHNQH
TVEFGVVVPTIYNTYYKSAGTTVKYFRPYSVYWSYGYSF
>1086DGA
MQDVQNPGGAKSDELARELNADVT
NNILNNNTGGNVAGALSNAFSQYLYSLLGAYPTKLNSNDVSANALLSGAVGSGTCAAAGT
AGGSTLNTQSACTAAGYYWLPSLTDRILSTIGSQTNYGTNTNFPNMQQQLTYLNAGNVFF
NAMNKALEKNGTTTANGTSGATGSDGQTYSQQAIQYLQGQQNILNNAANLLKQDELLLEA
FNSAVAANIGNKEFNSAVFTGLVQGIIDQSQAVYNELTKNTISGSAVNNAGINSNQANAV
QGRASQLPNALYNAQVTLDKINALNNQVRSMPYLPQFRAGNSRATNILNGFYTKIGYKQF
FGKKRNIGLRYYGFFSYNGASVGFRSTQNSVGLYTYGVGTDVLYNIFSRSYQNRSVDMGF
FSGIQLAGETVQSTLRDDPNVKLHGKVNNTHFQFLFDFGMRMNFGKLDGKSNRHNQHTVE
FGVVVPTIYNTYYKSAGTTVKYFRPYSVYWSYGYSF
>2020G
MQDVQNPGGTKSDELARELNADV
TNNILNNNTGGNVAGALSNAFSQYLYSLLGAYPTKLNGNDVSANALLSGAVGSGTCAAAG
TANSSSLDNSQSACTAAGYYWLPSLTDRILSTIGSQTNYGTNTNFPNMQQQLTYLNAGNV
FFNAMNKALEKNGTATTSGTNGATGSDGQTYSTQAIQYLQGQQNILNNAANLLKQDELLL
EAFNSAVAANIGNKEFNSAAFTGLVQGIIDQSQAVYNELTKNTISGSAVNSAGINSNQAN
AVQGRASQLPNALYNAQVTLDKINALNNQVRSMPYLPQFRAGNSRATNILNGFYTKIGYK
QFFGKKRNIGLRYYGFFSYNGASVGFRSTQNNVGLYTYGVGTDVLYNIFSRSYQNRSVDM
GFFSGIQLAGETFQSTLRDDPNVKLHGKINNTHFQFLFDFGMRMNFGKLDNKSNRHNQHT
VEFGVVVPTIYNTYYKSAGTTVKYFRPYSVYWSYGYSF
>24012G
MQDVQNPGGAKADELARELNADV
TNNILNNNTGGNVAGALSNAFSQYLYSLLGAYPTKLNSSDVSANALLSGAVGSGTCAAAG
TANSSSLDNSQSACTAAGYYWLPSLTDKILSTIGSQTNYGTNTNFPNMQQQLTYLNAGNV
FFNAMNKALEKNGTASGTNGATGSDGQTYSTQAIQYLQGQQNILNNAANLLKQDELLLEA
FNSAVAANIGNKEFNSAAFTGLVQGIIDQSQAVYNELTKNTISGSAVNSTGINSNQANAV
NTRASQLPNALYNAEVTLNKINALNNQVRSMPYLPQFRAGNSRATNILNGFYTKIGYKQF
FGKKRNIGLRYYGFFSYNGASVGFRSTQNSVGLYTYGVGTDVLYNIFSRSYQNRSVDMGF
FSGIQLAGETVQSTLRDDPNVKLHGKINNTHFQFLFDFGMRMNFGKLDGKSNRHNQHTVE
FGVVVPTIYNTYYKSAGTTVKYFRPYSVYWSYGYSF
>22371G
MQDVQNPGGTKRDELARELNADVT
NNILNNNTGGNVAGALSNAFSQYLYSLLGAYPEKLNGSDVSANALLGGAVGSGTCAAAGT
AGSSSLNTQSTCTAAGYYWLPSLSDRVLSTIGSQTNYGTNTNFPNMQQQLTYLNAANVFF
NAMNKALEAKNGTNGASGATGQNGQAYSQDAIKYLQGQQTILNNAANLLKQDELLLEAFN
SAVAANIGNKEFNSAVFTGLVQGIIDQSQSVYNELSKNPISGSAVNSAGINSNQANAVQG
RANQLSNALYNAQVTLDKINALNNQVRSMPYLPQFRAGNSRSTNILNGFYTKVGYKQFFG
KKRNIGLRYYGFFSYNGASVGFRSTQNNVGLYTYGVGTDVLYNIFSRSYQNRSVDMGFFS
GIQLAGETVQSTLRDDPNVKLHGKVNNTHFQFLFDFGMRMNFGKLDGKSNRHNQHTVEFG
VVVPTIYNTYYKSAGTTVKYFRPYSVYWSYGYSF
>22327IM
MQDVQNPGGTKRDELARELNADT
TNNILNNNTGGNVAGALSNAFSQYLYSLLGAYPEKLNGNDVSANALLGGAVGSGTCAAAG
TAGGNSLNTQSACTAAGYYWLPSLSDRVLSTIGSQTNYGTNTNFPNMQQQLTYLNAGNVF
FNAMNKALEKNGTASGTSGTSGATGSDGQTYSXQAIRYLQGQQNILNNAANLLKQDELLL
EAFNSAVAANIGNKEFNSAVFTGLVQGIIDQSQAVYNELTKNTISGSAVNSAGINSNQAN
AVQGRASQLPNALYNAQVTLDKINALNNQVRSMPYLPQFRAGNSRATNILNGFYTKIGYK
QFFGKKRNIGLRYYGFFSYNGASVGFRSTQNNVGLYTYGVGTDVLYNIFSRSYQNRSVDM
GFFSGIQLAGETFQSTLRDDPNVKLHGKINNTHFQFLFDFGMRMNFGKLDGKSNRHNQHT
VEFGVVVPTIYNTYYKSAGTTVKYFRPYSVYWSYGYSF
>3026IM
MQDVQNPGGAKSDELARELNADTT
NNILNNNTGGNVAGALSNAFSQYLYSLLGAYPEKLNGNDVSANALLGGAVGSGTCAAAGT
AGGNSLNTQSACTAAGYYWLPSLSDRVLSTIGSQTNYGTNTNFPNMQQQLTYLNAANVFF
NAMNKALEAKNGTTTASGATGQNGQAYSQKAIAYLQGQQTILNNAANLLKQDELLLEAFN
SAVAANIGNKEFNSAAFTGLVQGIIDQSQAVYNELTKNTISGSAVSSAEINSNQANAVQG
RASQLPNALYNAQVTLDKINALNNQVGSMPYLPQFRAGNSRSTNILNGFYTKVGYKQFFG
KKRNIGLRYYGFFSYNGASVGFRSTQNSVGLYTYGVGTDVLYNIFSRSYQNRSVDMGFFS
GIQLAGETVQSTLRDDPNVKLHGKINNTHFQFLFDFGMRMNFGKLDGKSNRHNQHTVEFG
VVVPTIYNTYYKSAGTTVKYFRPYSVYWSYGYSF
>22370G
MQDVQNPGGAKRDELARELNADV
TNNILNNNTGGNVAGALSNAFSQYLYSLLGAYPTKLNSSDVSANALLGGAVGSGTCAAAG
TAGGSTLNTQSACTAAGYYWLPSLTDRILSTIGSQTNYGTNTNFPNMQQQLTYLNAGNVF
FNAMNKALEKNGTSGASGATGQNGQTYSQHAIQYLQGQQNILNNAANLLKQDELLLEAFN
SAVAANIGNKEFNSAAFTGLVQGIIDQSQAVYNELTKNTISGSAVNSAEINSNQANAVQG
RASQLPNALYNAQVTLDKINALNNQVRSMPYLPQFRAGNSRATNIMNGFYTKIGYKQFFG
KKRNIGLRYYGFFSYNGASVGFRSTQNNVGLYTYGVGTDVLYNIFSRSYQNRSVDMGFFS
GIQLAGETVQSTLRDDPNVKLHGKVNNTHFQFLFDFGMRMNFGKLDGKSNRHNQHTVEFG
VVVPTIYNTYYKSAGTTVKYFRPYSVYWSYGYSF
>22334G
MQDVQNPGGTKRDELARELNADTT
NNILNNNTGGNVAGALSNAFSQYLYSLLGAYPTKLNSSDVSANALLSGAVGSGTCAAAGT
VGGSTLNTQSACTAAGYYWLPSLTDRILSTIGSQTNYGTNTNFPNMQQQLTYLNAGNVFF
NAMNKALEKNGTASGTSSTSGATGSDGQTYSQQAIQYLQGQQNILNNAANLLKQDELLLE
AFNSAVAANIGNKEFNSAVFTGLVQGIIDQSQAVYNELTKNTISGSAVSNAGINSNQANA
VQGRTSQLPNALYNAQVTLDKISALNNQVRSMPYLPQFRAGNSRATNILNGFYTKIGYKQ
FFGKKRNIGLRYYGFFSYNGASVGFRSTQNNVGLYTYGVGTDVLYNIFSRSYQNRSVDMG
FFSGIQLAGETFQSTLRDDPNVKLHGKINNTHFQFLFDFGMRMNFGKLDGKSNRHNQHTV
EFGVVVPTIYNTYYKSAGTTVKYFRPYSVYWSYGYSF
>22388G
MQDVQNPGGAKRDELARELNADVT
NNILNNNTGGNVAGALSNAFSQYLYSLLGAYPTKLNSSDVSANALLSGAVGSGTCAAAGT
AGGTSLNTQSACTAAGYYWLPSLTDRILSTIGSQTNYGTNTNFPNMQQQLTYLNAANVFF
NAMNKALEKNGTTTANGTSGATGSDGQTYSQGAIQYLQGQQNILNNAANLLKQDELLLEA
FNSAVAANIGNKEFNSAXFTGLVQGIIDQSQSVYNELSKNPISGSAVNSAGINSNQANAV
QGRANQLPNALYNAQVTLDKINALNNQVRSMPYLPQFRAGNSRATNILNGFYTKVGYKQF
FGKKRNIGLRYYGFFSYNGASVGFRSTQNSVGLYTYGVGTDVLYNIFSRSYQNRSVDMGF
FSGIQLAGETVQSTLRDDPNVKLHGKVNNTHFQFLFDFGMRMNFGKLDGKSNRHNQHTVE
FGVVVPTIYNTYYKSAGTTVKYFRPYSVYWSYGYSF
>3035
MQDVQNPGGTKRDELARELNADV
TNNILNNNTGGNVAGALSNAFSQYLYSLLGAYPEKLNGNDVSANALLGGAVGSGTCAAAG
TAGGNSLNTQSACTAAGYYWLPSLSDRVLSTIGSQTNYGTNTNFPNMQQQLTYLNAANVF
FNAMNKALETKNGTSGTSGATGQNGQTYSTQAIAYLQGQQTILNNAANLLKQDELLLEAF
NSAVAANIGNKEFNSAVFTGLVQGIIDQSQSVYNELSKNPISGSAVNSAGINNNQANAVQ
GRANQLSNALYNAQVTLDKINALNNQVRSMPYLPQFRAGNSRSTNILNGFYTKVGYKQFF
GKKRNIGLRYYGFFSYNGASVGFRSTQNNVGLYTYGVGTDVLYNIFSRSYQNRSVDMGFF
SGIQLAGETVQSTLRDDPNVKLHGKVNNTHFQFLFDFGMRMNFGKLDGKSNRHNQHTVEF
GVVVPTIYNTYYKSAGTTVKYFRPYSVYWSYGYSF
>22345IM
MQDVQNPGGTKRDELARELNADVT
NNILNNNTGGNVAGALSNAFSQYLYSLLGAYPEKLNGNDVSANALLGGAVGSGTCAAAGT
AGSNSLNTQSACTAAGYYWLPSLSDRVLSTIGSQTNYGTNTNFPNMQQQLTYLNAANVFF
NAMNKALEKNGTSGTNGATGQNGQTYSQNAIKYLQGQQNILNNAANLLKQDELLLEAFNS
AVAANIGNKEFNSAVFTGLVQGIIDQSQSVYNELSKNPISGSAVDSAGINSNQANAVQGR
ANQLSNALYNAQVTLDKINALNNQVRSMPYLPQFRAGNSRSTNILNGFYTKVGYKQFFGK
KRNIGLRYYGFFSYNGASVGFRSTQNNVGLYTYGVGTDVLYNIFSRSYQNRSVDMGFFSG
IQLAGETVQSTLRDDPNVKLHGKINNTHFQFLFDFGMRMNFGKLDGKSNRHNQHTVEFGV
VVPTIYNTYYKSAGTTVKYFRPYSVYWSYGYSF
>22316GDU
MQDVQNPGGAKSDELARELNADV
TNNILNNNTGGNVAGALSNAFSQYLYSLLGAYPTKLNXNDVSANALLSGAVGSGTCAAAG
TAGGTSLNTQSACTAAGYYWLPSLTDRILSTIGSQTNYGTNTNFPNMQQQLTYLNAGNVF
FNAMNKALKNKNGTATTSGTNGTSGATGSDGQTYSQQAIQYLQGQQNILNNAANLLKQDE
LLLEAFNSAVAANIGNKEFNSAVFTGLVQGIIDQSQXVYNELTKNTISGSAVNSAGINPN
QANAVQGRASQLPNALYNAQVTLDKINALNNQVRSMPYLPQFRAGNSRATNILNGFYTKI
GYKQFFGKKRNIGLRYYGFFSYNGASVGFRSTQNNVGLYTYGVGTDVLYNIFSRSYQNRS
VDMGFFSGIQLAGETFQSTLRDDPNVKLHGKINNTHFQFLFDFGMRMNFGKLDGKSNRHN
QHTVEFGVVVPTIYNTYYKSAGTTVKYFRPYSVYWSYGYSF
>A02GDU
MQDVQNPGGAKSDELARE
LNADVTNNILNNNTGGNVAGALSNAFSQYLYSLLGAYPTKLNSNDVSANALLSGAVGSGT
CAAAGTAGGSTLNTQSACTAAGYYWLPSLTDRILSTIGSQTNYGTNTNFPNMQQQLTYLN
AGNVFFNAMNKALEKNGTATTSGTNGATGSDGQTYSTQAIQYLQGQQNILNNAANLLKQD
ELLLEAFNSAVAANIGNKEFNSAAFTGLVQGIIDQSQAVYNELTKNTISGSAVNSAGINS
NQANAVQGRASQLPNALYNAQVTLDKINALNNQVRSMPYLPQFRAGNSRSTNILNGFYTK
VGYKQFFGKKRNIGLRYYGFFSYNGASVGFRSTQNNVGLYTYGVGTDVLYNIFSRSYQNR
SVDMGFFSGIQLAGETFQSTLRDDPNVKLHGKINNTHFQFLFDFGMRMNFGKLDNKSNRH
NQHTVEFGVVVPTIYNTYYKSAGTTVKYFRPYSVYWSYGYSF
>22335IM
MQDVQNPGGAKSDELARELNADV
TNNILNNNTGGNVAGALSNAFSQYLYSLLGAYPTKLNGNDVSANALLSGAVGSGTCAAAG
TAGGTSLNTQSACTAAGYYWLPSLTDRILSTIGSQTNYGTNTNFPNMQQQLTYLNAGNVF
FNAMNKALAAKNGTATASGATGSDGQTYSENAIKYLQGQQTILNNAANLLKQDELLLEAF
NSAVAANIGNKEFNSAVFTGLVQGIIDQSQSVYNELTKNTISGSAVNDARINSNQANAVQ
GRASQLPNALYNAQVTLDKINALNNQVRSMPYLPQFRAGNSRSTNILNGFYTKIGYKQFF
GKKRNIGLRYYGFFSYNGASVGFRSTQNNVGLYTYGVGTDVLYNIFSRSYQNRSVDMGFF
SGIQLAGETFQSTLRDDPNVKLHGKINNTHFQFLFDFGMRMNFGKLDGKSNRHNQHTVEF
GVVVPTIYNTYYKSAGTTVKYFRPYSVYWSYGYSF
>1097IGA
MQDVQNPGGTKRDELARELNADTT
NNILNNNTGGNVAGALSNAFSQYLYSLLGAYPEKLNGNDVSANALLGGAVGSGTCAAAGT
AGSSSLNTQSACTAAGYYWLPSLSDRVLSTIGSQTNYGTNTNFPNMQQQLTYLNAANVFF
NAMNKALEKNGTSGTSGATGQNGQTYSQQAIQYLQGQQNILNNAANLLKQDELLLEAFNS
AVAANIGNKEFNSAAFTGLVQGIIDQSQSVYNELTKNPISGSAFNNATNSQLTNQANAVQ
GRASQLSNALYNAQVTLDKINALNNQVRSMPYLPQFRAGNSRSTNILNGFYTKIGYKQFF
GKKRNIGLRYYGFFSYNGASVGFRSTQNNVGLYTYGVGTDVLYNIFSRSYQNRSVDMGFF
SGIQLAGETVQSTLRDDPNVKLHGKVNNTHFQFLFDFGMRMNFGKLDGKSNRHNQHTVEF
GVVVPTIYNTYYKSAGTTVKYFRPYSVYWSYGYSF
>22391AG
MQDVQNPGGTKRDELARELNADTT
NNILNNNTGGNVAGALSNAFSQYLYSLLGAYPEKLNGNDVSANALLGGAVGSGTCAAAGT
AGSSSLNTQSACTAAGYYWLPSLTDRILSTIGSQTNYGTNTNFPNMQQQLTYLNAANVFF
NAMNKALEKNGTSGTSSATGQNGQAYSQDTIKYLQGQQTILNNAANLLKQDELLLEAFNS
AVAANIGNKEFNSAAFTGLVQGIIDQSQXVYNELSKNPISGSAVSSAGINSNQANAVQGR
ASQLPNALYNAQVTLDKINALNNQVRSMPYLPQFRAGNSRSTXILNGFYTKVGYKQFFGK
KRNIGLRYYGFFSYNGASVGFRSTQNNVGLYTYGVGTDVLYNIFSRSYQNRSVDMGFFSG
IQLAGETVQSTLRDDPNVKLHGKVNNTHFQFLFDFGMRMNFGKLDGKSNRHNQHTVEFGV
VVPTIYNTYYKSAGTTVKYFRPYSVYWSYGYSF
>22355IM
MQDVQNPGGAKSDELARELNADVTNNIL
NNNTGGNVAGALSNAFSQYLYSLLGAYPTKLNSNDVSANALLSGAVGSGTCAAAGTAGGT
SLNTQSACTAAGYYWLPSLTDRILSTIGSQTNYGTNTNFPNMQQQLTYLNAGNVFFNAMN
KALEKNGTATTSGTNGATGSDGQTYSQQAIQYLQGQQNILNNAANLLKQDELLLEAFNSA
VAANIGNKEFNSAVFTGLVQGIIDQSQAVYNELTKNTISGSAVXSAGINXNQANAVQGRA
SQLPNALYNAQVTLDKINALNNQVRSMPYLPQFRAGNSRATNIMNGFYTKIGYKQFFGKK
RNIGLRYYGFFSYNGASVGFRSTQNSVGLYTYGVGTDVLYNIFSRSYQNRSVDMGFFSGI
QLAGETVQSTLRDDPNVKLHGKINNTHFQFLFDFGMRMNFGKLDGKSNRHNQHTVEFGVV
VPTIYNTYYKSAGTTVKYFRPYSVYWSYGYSF
>24008G
MQDVQNPGGTKRDELARELNADV
TNNILNNNTGGNVAGALSNAFSQYLYSLLGAYPTKLNSSNDVSANALLSGAVGSGTCAAA
GTAGSSLLNTQSACTAAGYYWLPSLTDRILSTIGSQTNYGTNTNFPNMQQQLTYLNAANV
FFNAMNKALETKNRTSGATGSDGQAYSTQAIQYLQGQQNILNNAANLLKQDELLLEAFNS
AVAANIGNKEFNSAAFTGLVQGIIDQSQAVYNELTKNTISGSAVYXAXINSNQANAVQGR
ASQLPNALYNAQVTLDKINALNNQVRSMPYLPQFRAGNSRATNILNGFYTKIGYKQFFGK
KRNIGLRYYGFFSYNGASVGFRSTQNNVGLYTYGVGTDVLYNIFSRSYQNRSVDMGFFSG
IQLAGETFQSTLRDDPNVKLHGKINNTHFQFLFDFGMRMNFGKLDGKSNRHNQHTVEFGV
VVPTIYNTYYKSAGTTVKYFRPYSVYWSYGYSF
>3093AG
MQDVQNPGGAKSDELARELNADV
TNNILNNNTGGNVAGALSNAFSQYLYSLLGAYPTKLNGNDVSANALLSGAVGSGTCAAAG
TAGGTSLNTQSACTAAGYYWLPSLTDRILSTIGSQTNYGTNTNFPNMQQQLTYLNAGNVF
FNAMNKALEKNGTTTTSGTNGATGSDGQTYSTQAIQYLQGQQNILNNAANLLKQDELLLE
AFNSAVAANIGNKEFNSAAFTGLVQGIIDQSQAVYNELTKNTISGSAVDSAGINSNQANA
VQGRASQLPNALYNAQVTLDKINALNNQVRSMPYLPQFRAGNSRSTNILNGFYTKVGYKQ
FFGKKRNIGLRYYGFFSYNGASVGFRSTQNNVGLYTYGVGTDVLYNIFSRSYQNRSVDMG
FFSGIQLAGETFQSTLRDDPNVKLHGKINNTHFQFLFDFGMRMNFGKLDGKSNRHNQHTV
EFGVVVPTIYNTYYKSAGTTVKYFRPYSVYWSYGYSF
>26096AG
MQDVQNPGGAKSDELARELNADV
TNNILNNNTGGNVAGALSNAFSQYLYSLLGAYPTKLNGNDVSANALLSGAVGSGTCAAAG
TAGGTSLNTQSACTAAGYYWLPSLTDRILSTIGSQTNYGTNTNFPNMQQQLTYLNAGNVF
FNAMNKALEKNGTTTTSGTNGATGSDGQTYSTQAIQYLQGQQNILNNAANLLKQDELLLE
AFNSAVAANIGNKEFNSAAFTGLVQGIIDQSQAVYNELTKNTISGSAVDSAGINSNQANA
VQGRASQLPNALYNAQVTLDKINALNNQVRSMPYLPQFRAGNSRSTNILNGFYTKVGYKQ
FFGKKRNIGLRYYGFFSYNGASVGFRSTQNNVGLYTYGVGTDVLYNIFSRSYQNRSVDMG
FFSGIQLAGETFQSTLRDDPNVKLHGKINNTHFQFLFDFGMRMNFGKLDGKSNRHNQHTV
EFGVVVPTIYNTYYKSAGTTVKYFRPYSVYWSYGYSF
>Cuz20
MQDVQNPGGTKRDELARELNADV
TNNILNNNTGGNVAGALSNAFSQYLYSLLGAYPEKLNGNDVSANALLGGAVGSGTCAAAG
TAGGSSLTTQSACTAAGYYWLPSLSDRVLSTIGSQTNYGTNTNFPNMQQQLTYLNAANVF
FNAMNKALETKNGTNGTSGATGQNGQAYSQQAIQYLQGQQNILNNAANLLKQDELLLEAF
NSAVAANIGNKEFNSAVFTGLVQGIIDQSQSVYNELSKNPISGSTFNSATNGRLTNQANA
VQGRANQLSNALYNAQVTLDKINALNNQVRSMPYLPQFRAGNSRATNIMNGFYTKVGYKQ
FFGKKRNIGLRYYGFFSYNGASVGFRSTQNNVGLYTYGVGTDVLYNIFSRSYQNRSVDMG
FFSGIQLAGETVQSTLRDDPNVKLHGKVNNTHFQFLFDFGMRMNFGKLGGKSNRHNQHTV
EFGVVVPTIYNTYYKSAGTTVKYFRPYSVYWSYGYSF
>PeCan4
MQDVQNPGGTKRDELARELNADT
TNNILNNNTGGNVAGALSNAFSQYLYSLLGAYPEKLNGNDVSANALLGGAVGSGTCAAAG
TAGSSSLNAQSACTAAGYYWLPSLSDRVLSTIGSQTNYGTNTNFPNMQQQLTYLNAANVF
FNAMNKALETKNGASGASGATGQNGQTYSQNAIKYLQGQQNILNNAANLLKQDELLLEAF
NSAVAANIGNKEFNSAVFTGLVQGIIDQSQKVYNELNTNPISGSAFNNATGGQLTNQANA
VQGRANQLSNALYNAQVTLDKINALNNQVRSMPYLPQFRAGNSRSTNILNGFYTKVGYKQ
FFGKKRNIGLRYYGFFSYNGASVGFRSTQNNVGLYTYGVGTDVLYNIFSRSYQNRSVDMG
FFSGIQLAGETVQSTLRDDPNVKLHGKVNNTHFQFLFDFGMRMNFGKLDGKSNRHNQHTV
EFGVVVPTIYNTYYKSAGTTVKYFRPYSVYWSYGYSF
>Puno135
MQDVQNPGGTKRDELARELNADT
TNNILNNNTGGNVAGALSNAFSQYLYSLLGAYPEKLNGNDVSANALLGGAVGSGTCAAAG
TAGGNSLNTQSACTAAGYYWLPSLSDRVLSTIGSQTNYGTNTNFPNMQQQLTYLNAANVF
FNAMNKALVAKNGTTSGATGQNGQTYSEQAIQYLQGQQNILNNAANLLKQDELLLEAFNS
AVAANIGNKEFNSAVFTGLVQGIIDQSQSVYNELSKNPISGSAFNNATNSQLTNQANAVQ
GRANQLSNALYNAQVTLDKISALNNQVRNMPYLPQFRAGNSRATNIMNGFYTKVGYKQFF
GKKRNIGLRYYGFFSYNGASVGFRSTQNNVGLYTYGVGTDVLYNIFSRSYQNRSVDMGFF
SGIQLAGETVQSTLRDDPNVKLHGKVNNTHFQFLFDFGMRMNFGKLGGKSNRHNQHTVEF
GVVVPTIYNTYYKSAGTTVKYFRPYSVYWSYGYSF
>Sat464
MQDVQNPGGTKRDELARELNADV
TNNILNNNTGGNVAGALSNAFSQYLYSLLGAYPEKLNGNDVSANALLGGAVGSGTCAAAG
TAGSSSLNTQSACTAAGYYWLPSLSDRVLSTIGSQTNYGTNTNFPNMQQQLTYLNAANVF
FNAMNKALETKNGTSGTSGATGQNGQTYSQQAIQYLQGQQNILNNAANLLKQDELLLEAF
NSAVAANIGNKEFNSAVFTGLVQGIIDQSQKVYNELNTNPISGSAFNNATNNQLTNQANA
VQGRANQLSNALYNAQVTLDKINALNNQVRSMPYLPQFRAGNSRSTNILNGFYTKVGYKQ
FFGKKRNIGLRYYGFFSYNGASVGFRSTQNNVGLYTYGVGTDVLYNIFSRSYQNRSVDMG
FFSGIQLAGETVQSTLRDDPNVKLHGKVNNTHFQFLFDFGMRMNFGKLDGKSNRHNQHTV
EFGVVVPTIYNTYYKSAGTTVKYFRPYSVYWSYGYSF
>Shi112
MQDVQNPGGTKRDELARELNADT
TNNILNNNTGGNVAGALSNAFSQYLYSLLGAYPEKLNGNDVSANALLGGAVGSGTCAAAG
TAGGNSLNTQSACTAAGYYWLPSLSDRVLSTIGSQTNYGTNTNFPNMQQQLTYLNAANVF
FNAMNKALETKNGTNGASGATGSNGQTYSQDAIKYLQGQQNILNNAANLLKQDELLLEAF
NSAVAANIGNKEFNSAVFTGLVQGIIDQSQKVYNELNKNPISGSAVNNAGIDNNQANAVQ
GRANQLSNALYNAQVTLDKINALNNQVRSMPYLPQFRAGNSRSTNILNGFYTKVGYKQFF
GKKRNIGLRYYGFFSYNGASVGFRSTQNNVGLYTYGVGTDVLYNIFSRSYQNRSVDMGFF
SGIQLAGETVQSTLRDDPNVKLHGKVNNTHFQFLFDFGMRMNFGKLGGKSNRHNQHTVEF
GVVVPTIYNTYYKSAGTTVKYFRPYSVYWSYGYSF
>Shi169
MQDVQNPGGTKRDELARELNADV
TNNILNNNTGGNVAGALSNAFSQYLYSLLGAYPEKLNGNDVSANALLGGAVGSGTCAAAG
TAGGSSLTTQSACTAAGYYWLPSLSDRVLSTIGSQTNYGTNTNFPNMQQQLTYLNAANVF
FNAMNKALETKNGTNGTSGATGQNGQAYSQQAIQYLQGQQNILNNAANLLKQDELLLEAF
NSAVAANIGNKEFNSAVFTGLVQGIIDQSQKVYNELNTNPISGSAVNSAGIDSNQANAVQ
GRANQLSNALYNAQVTLDKINALNNQVRSMPYLPQFRAGNSRATNIMNGFYTKVGYKQFF
GKKRNIGLRYYGFFSYNGASVGFRSTQNNVGLYTYGVGTDVLYNIFSRSYQNRSVDMGFF
SGIQLAGETVQSTLRDDPNVKLHGKVNNTHFQFLFDFGMRMNFGKLGGKSNRHNQHTVEF
GVVVPTIYNTYYKSAGTTVKYFRPYSVYWSYGYSF
>Shi417
MQDVQNPGGTKRDELARELNADT
TNNILNNNTGGNVAGALSNAFSQYLYSLLGAYPEKLNGNDVSANALLGGAVGSGTCAAAG
TAGGSSLTTQSACTAAGYYWLPSLSDRVLSTIGSQTNYGTNTNFPNMQQQLTYLNAANVF
FNAMNKALEKNGTTSGATGSNGQAYSQQAIQYLQGQQNILNNAANLLKQDELLLEAFNSA
VAANIGNKEFNSAVFTGLVQGIIDQSQSVYNELSKNPISGSAFNSATNGQLTNQANAVQG
RANQLSNALYNAQVTLDKINALNNQVRSMPYLPQFRAGNSRATNIMNGFYTKVGYKQFFG
KKRNIGLRYYGFFSYNGASVGFRSTQNNVGLYTYGVGTDVLYNIFSRSYQNRSVDMGFFS
GIQLAGETVQSTLRDDPNVKLHGKVNNTHFQFLFDFGMRMNFGKLGGKSNRHNQHTVEFG
VVVPTIYNTYYKSAGTTVKYFRPYSVYWSYGYSF
>Shi470
MQDVQNPGGTKRDELARELNADV
TNNILNNNTGGNVAGALSNAFSQYLYSLLGAYPKKLNGNDVSANALLGGTVGRGTCAAAG
TAGSNSLNTQSACTAAGYYWLPSLSDRVLSTIGSQTNYGTNTNFPNMQQQLTYLNAANVF
FNAMNKALEKNGTSGTSGTSGATGQNGQTYSTQAIQYLQSQQNILNNAANLLKQDELLLE
AFNSAVAANIGNKEFNSAVFTGLVQGIIDQSQKVYNELNTNPISGSTVNSTGIDSNQANA
VQGRANQLSNALYNAQVTLDKINALNNQVRSMPYLPQFRAGNSRATNIMNGFYTKVGYKQ
FFGKKRNIGLRYYGFFSYNGASVGFRSTQNNVGLYTYGVGTDVLYNIFSRSYQNRSVDMG
FFSGIQLAGETVQSTLRDDPNVKLHGKVNNTHFQFLFDFGMRMNFGKLDGKSNRHNQHTV
EFGVVVPTIYNTYYKSAGTTVKYFRPYSVYWSYGYSF
>v225d
MQDVQNPGGTKRDELARELNADV
TNNILNNNTGGNVAGALSNAFSQYLYSLLGAYPEKLNGNDVSANALLGGAVGSGTCAAAG
TAGSSSLNTQSACTAAGYYWLPSLSDRVLSTIGSQTNYGTNTNFPNMQQQLTYLNAANVF
FNAMNKALEAKNGTSETSGTSGATGQNGQTYSASAIQYLQGQQTILNNAANLLKQDELLL
EAFNSAVAANIGNKEFNSAVFTGLVQGIIDQSQKVYNELNTNPISGSAVNSAGINSNQAN
AVQGRANQLSNALYNTQVTLDKINALNNQVRSMPYLPQFRAGNSRSTNILNGFYTKVGYK
QFFGKKRNIGLRYYGFFSYNGASVGFRSTQNNVGLYTYGVGTDVLYNIFSRSYQNRSVDM
GFFSGIQLAGETVQSTLRDDPNVKLHGKVNNTHFQFLFDFGMRMNFGKLDGKSNRHNQHT
VEFGVVVPTIYNTYYKSAGTTVKYFRPYSVYWSYGYSF
>26695
MQDVQNPGGAKSDELARELNADV
TNNILNNNTGGNVAGALSNAFSQYLYSLLGAYPTKLNGNDVSANALLSGAVGSGTCAAAG
TAGGSTLNTQSACTAAGYYWLPSLTDRILSTIGSQTNYGTNTNFPNMQQQLTYLNAGNVF
FNAMNKALEAKNGSSGASGATGSDGQTYSTQAIQYLQRQQNILNNAANLLKQDELLLEAF
NSAVAANIGNKEFNSAAFTGLVQGIIDQSQLVYNELTKNTISGSAVNGAEINSNQANAVQ
GRASQLPNALYNAQVTLDKINALNNQVRSMPYLPQFRAGNSRSTNILNGFYTKIGYKQFF
GKKRNIGLRYYGFFSYNGASVGFRSTQNNVGLYTYGVGTDVLYNIFSRSYQNRSVDMGFF
SGIQLAGETFQSTLRDDPNVKLHGKINNTHFQFLFDFGMRMNFGKLDGKSNRHNQHTVEF
GVVVPTIYNTYYKSAGTTVKYFRPYSVYWSYGYSF
>B8
MQDVQNPGGAKSDELARELNADVTNNILNNNTG
GNVAGALSNAFSQYLYSLLGAYPTKLNSNDVSANALLSGAVGSGTCAAAGTAGGTSLNTQSACTAAGYYW
LPSLTDRILSTIGSQTNYGTNTNFPNMQQQLTYLNAGNVFFNAMNKALEKNETGSDGQTYHQQAIQYLQG
QQNILNNAANLLKQDELLLEAFNSAVAANIGNKEFNSAAFTGLVQGIIDQSQLVYNELTKNTISGSAVDN
AGINPNQANAVQGRASQLPNALYNAQVTLDKINALNNQVRSMPYLPQFRAGNSRSTNILNGFYTKVGYKQ
FFGKKRNIGLRYYGFFSYNGASVGFRSTQNNVGLYTYGVGTDVLYNIFSRSYQNRSVDMGFFSGIQLAGE
TFQSTLRDDPNVKLHGKINNTHFQFLFDFGMRMNFGKLDGKSNRHNQHTVEFGVVVPTIYNTYYKSAGTT
VKYFRPYSVYWSYGYSF
>G27
MQDVQNPGGAKSDELARELNADV
TNNILNNNTGGNVAGALSNAFSQYLYSLLGAYPTKLNSNDVSANALLSGAVGSGTCAAAG
TAGGTSLNTQSACTAAGYYWLPSLTDRILSTIGSQTNYGTNTNFPNMQQQLTYLNAGNVF
FNAMNKALEKNRTATTSGTNGATGSDGQTYSQQAIQYLQGQQNILNNAANLLKQDELLLE
AFNSAVAANIGNKEFNSAAFTGLVQGIIDQSQAVYNELTKNTISGSAVSSADINSNQANA
VQGRASQLPNALYNAQVTLDKINALNNQVRSMPYLPQFRAGNSRSTNILNGFYTKVGYKQ
FFGKKRNIGLRYYGFFSYNGASVGFRSTQNNVGLYTYGVGTDVLYNIFSRSYQNRSVDMG
FFSGIQLAGETFQSTLRDDPNVKLHGKINNTHFQFLFDFGMRMNFGKLDGKSNRHNQHTV
EFGVVVPTIYNTYYKSAGTTVKYFRPYSVYWSYGYSF
>HPAG1
MQDVQNPGGAKSDELARELNADV
TNNILNNNTGGNVAGALSNAFSQYLYSLLGAYPTKLNGNDVSANALLSGAVGSGTCAAAG
TAGSTFLNTQSACTAAGYYWLPSLTDRILSTIGSQTNYGTNTNFPNMQQQLTYLNAGNVF
FNAMNKALEKNRTATTSGTSGATGSDGQIYSQQAIQYLQDQQNILNNAANLLKQDELLLE
AFNSAVAANIGNKEFNSAAFTGLVQGIIDQSQLVYNELTKNTISGSAVNSATINSNQANA
VQGRASQLPNALYNAQVTLDKITALNNQVKSMPYLPQFRAGNSRATNILNGFYTKIGYKQ
FFGKKRNIGLRYYGFFSYNGASVGFRSTQNNVGLYTYGVGTDVLYNIFSRSYQNRSVDMG
FFSGIQLAGETFQSTLRDDPNVKLHGKINNTHFQFLFDFGMRMNFGKLDGKSNRHNQHTV
EFGVVVPTIYNTYYKSAGTTVKYFRPYSVYWSYGYSF
>ELS37
MQDVQNPGGAKSDELARELNADVTNNILNNNTG
GNVAGALSNAFSQYLYSLLGAYPEKLNGNDVSANALLGGAVGSGTCAAAGTAGGNSLNTQSACTAAGYYW
LPSLSDRVLSTIGSQTNYGTNTNFPNMQQQLTYLNAANVFFNAMNKALEAKNGTSSATGQNGQTYSQSAI
AYLQGQQNILNNAANLLKQDELLLEAFNSAVAANIGNKEFNSAVFTGLVQGIIDQSQLVYNELSKNPISG
SAVNSAGINSNQANAVQGRASQLPNALYNAQVTLDKINALNNQVRSMPYLPQFRAGNSRATNILNGFYTK
IGYKQFFGKKRNIGLRYYGFFSYNGASVGFRSTQNNVGLYTYGVGTDVLYNIFSRSYQNRSVDMGFFSGI
QLAGETVQSTLRDDPNVKLHGKINNTHFQFLFDFGMRMNFGKLDGKSNRHNQHTVEFGVVVPTIYNTYYK
SAGTTVKYFRPYSVYWSYGYSF
>Lithuania75
MQDVQNPGGAKSDELARELNADV
TNNILNNNTGGNVAGALSNAFSQYLYSLLGAYPMKLNSNDVSANALLSGAVGNGTCAAAG
TAGGTSLNTQSACTAAGYYWLPSLTDRILSTIGSQTNYGTNTNFPNMQQQLTYLNAGNVF
FNAMNKALEKNGTTSGTSSASGATGSNGQTYSQQAIQYLQGQQNILNNAANLLKQDELLL
EAFNSAVAANIGNKEFNSAAFTGLVQGIIDQSQAVYNELTKNTISGSAVNNAGINSNQAN
AVQGRASQLPNALYNAQVTLDKINALNNQVRSMPYLPQFRAGNSRSTNILNGFYTKIGYK
QFFGKKRNIGLRYYGFFSYNGASVGFRSTQNNVGLYTYGVGTDVLYNIFSRSYQNRSVDM
GFFSGIQLAGETFQSTLRDDPNVKLHGKINNTHFQFLFDFGMRMNFGKLDGKSNRHNQHT
VEFGVVVPTIYNTYYKSAGTTVKYFRPYSVYWSYGYSF
>SJM180
MQDVQNPGGTKRDELARELNADV
TNNILNNNTGGNVAGALSNAFSQYLYSLLGAYPEKLNGNDVSANALLGGAVGSGTCAAAG
TAGSNSLTTQSACTAAGYYWLPSLSDRVLSTIGSQTNYGTNTNFPNMQQQLTYLNAANVF
FNAMNKALEAKNGTSGASGATGQNGQTYSQDAIKYLQGQQNILNNAANLLKQDELLLEAF
NSAVAANIGNKEFNSAVFTGLVQGIIDQSRSVYNELSKNPISGSAANSAGIDSNQANAVQ
GRANQLSNALYNAQVTLDKINALNNQVRSMPYLPQFRAGNSRATNIMNGFYTKVGYKQFF
GKKRNIGLRYYGFFSYNGASVGFRSTQNNVGLYTYGVGTDVLYNIFSRSYQNRSVDMGFF
SGIQLAGETVQSTLRDDPNVKLHGKVNNTHFQFLFDFGMRMNFGKLDGKSNRHNQHTVEF
GVVVPTIYNTYYKSAGTTVKYFRPYSVYWSYGYSF
>F57
MQDVQNPGGTKRDELERELNAGV
TNNILGNNTGGNVAGALSNAFSQYLYSLLGAYPEKLNGNDVSANALLGGAVGSGTCAATG
TASGNSLNTQSACTAAGYYWLPSLSNRVLSTIGSQTNYGTNTNFPNMQQQLTYLNAANVF
FNAMNKALEAKNGTSGTSDATGSNGQTYSQQAIQYLQGQQSILNNAANLLKQDELLLEAF
NSAVAANIGNKEFNSAVFTGLVQGIIDQSQSVYNELSKNPISGSAFNNATNNQLTNQANA
VQGRANQLSNALYNAQVTLYKINALNNQVRSMPYLPQFRAGNSRSTNILNGFYTKVGYKQ
FFGKKRNIGLRYYGFFSYNGASVGFRSTQNNVGLYTYGVGTDVLYNIFSRSYQNRSVDMG
FFSGIQLAGETFQSTLRDDPNVKLHGKVNNTHFQFLFDFGMRMNFGKLDGKSNRHNQHTV
EFGVVVPTIYNTYYKSAGTTVKYFRPYSVYWSYGYSF
>XZ274
MQDVQNPGGTKRDELARELNADV
TNNILNNNTGGNVAGALSNAFSQYLYSLLGAYPEKLNGNDVSANALLGGAVGSGTCAAAG
TAGGSSLTTQSACTAAGYYWLPSLSDRVLSTIGSNTNYGTNTNFPNMQQQLTYLNAANVF
FNAMNKALVAKNGTNGTSGATGQNGQTYSQQAIQYLQDQQTILNNAANLLKQDELLLEAF
NSAVAANIGNKEFNSAVFTGLVQGIIDQSQSVYNELSKNPISGSAFNSATDGRLTNQANA
VQGRANQLSNALYNAQVTLDKINALNNQVRSMPYLPQFRAGNSRSTNILNGFYTKVGYKQ
FFGKKRNIGLRYYGFFSYNGASVGFRSTQNNVGLYTYGVGTDVLYNIFSRSYQNRSVDMG
FFSGIQLAGETIQSTLRDDPNVKLHGKINNTHFQFLFDFGMRMNFGKLDGKSNRHNQHTV
EFGVVVPTIYNTYYKSAGTTVKYFRPYSVYWSYGYSF
>51
MQDVQNPGGTKRDELARELNADV
TNNILNNNTGGNVAGALSNAFSQYLYSLLGAYPEKLNGNDVSANALLGGAVGSGTCAAAG
TAGGNSLNTQSACTAAGYYWLPSLSDRVLSTIGSQTNYGTNTNFPNMQQQLTYLNAANVF
FNAMNKALEAKNGASGTSGATGQNGQTYSPQAIQYLQDQQNILNNAANLLKQDELLLEAF
NSAVAANIGNKEFNSAVFTGLVQGIIDQSQSVYNELNKNPISGSAFNSATNGQLTNQANA
VQGRANQLSNALYNAQVTLDKINALNNQVRSMPYLPQFRAGNSRATNILNGFYTKVGYKQ
FFGKKRNIGLRYYGFFSYNGASVGFRSTQNNVGLYTYGVGTDVLYNIFSRSYQNRSVDMG
FFSGIQLAGETFQSTLRDDPNVKLHGKINNTHFQFLFDFGMRMNFGKLDGKSNRHNQHTV
EFGVVVPTIYNTYYKSAGTTVKYFRPYSVYWSYGYSF
>52
MQDVQNPGGTKRDELARELNADV
TNNILNNNTGGNVAGALSNAFSQYLYSLLGAYPEKLNGNDVSANALLGGAVGRGTCAAAG
TASGNSLNTQSACTAAGYYWLPSLSDRVLSTIGSQTNYGTNTNFPNMQQQLTYLNAANVF
FNAMNKALVAKNGTTNSEATGQNGQTYSQQAIQYLQDQQNILNNAANLLKQDELLLEAFN
SAVAANIGNKEFNSAVFTGLVQGIIDQSQSVYNELSKNPISGSAVNSAGINSDQANAVQG
RANQLSNALYNAQVTLDKINALNNQVRSMPYLPQFRAGNSRSTNILNGFYTKVGYKQFFG
KKRNIGLRYYGFFSYNGASVGFRSTQNNVGLYTYGVGTDVLYNIFSRSYQNRSVDMGFFS
GIQLAGETFQSTLRDDPNVKLHGKVNNTHFQFLFDFGMRMNFGKLDGKSNRHNQHTVEFG
VVVPTIYNTYYKSAGTTVKYFRPYSVYWSYGYSF
>35A
MQDVQNPGGTKRDELARELNADV
TNNILNNNTGGNVAGALSNAFSQYLYSLLGAYPEKLNGNDVSANALLGGAVGSGTCAAAG
TAGGNSLNTQSACTAAGYYWLPSLSNRVLSTIGSQTNYGTNTNFPNMQQQLTYLNAANVF
FNAMNKALEAKNGTNGASGATGQNGQTYSQNAIKYLQGQQNILNNAANLLKQDELLLEAF
NSAVAANIGNKEFNSAVFTGLVQGIIDQSQSVYSELNKNPISGSAFNNATNNQLTNQANA
VQGRANQLSNALYNAQVTLDKINALNNQVRSMPYLPQFRAGNSRSTNILNGFYTKVGYKQ
FFGKKRNIGLRYYGFFSYNGASVGFRSTQNNVGLYTYGVGTDVLYNIFSRSYQNRSVDMG
FFSGIQLAGETFQSTLRDDPNVKLHGKVNNTHFQFLFDFGMRMNFGKLDGKSNRHNQHTV
EFGVVVPTIYNTYYKSAGTTVKYFRPYSVYWSYGYSF
>F32
MQDVQNPGGTKRDELERELNAGVTNNILGNNTG
GNVAGALSNAFSQYLYSLLGAYPEKLNGNDVSANALLGGAVGSGTCAAAGTAGSNSLNTQSACTAAGYYW
LPSLSNRVLSTIGSQTNYGTDTNFPNMQQQLTYLNAANVFFNAMNKALETKNGTSGATGSNGQTYSSQAI
QYLQDQQHILNNAANLLKQDELLLEAFNSAVAANIGNKEFNSAVFTGLVQGIIDQSQSVYNELNKNPISG
SAFNNATNNQLTNQANAVQGRANQLSNALYNAQVTLDKINALNNQVKSMPYLPQFRAGNSRSTNILNGFY
TKVGYKQFFGKKRNIGLRYYGFFSYNGASVGFRSTQNNVGLYTYGVGTDVLYNIFSRSYQNRSVDMGFFN
GIQLAGETFQSTLRDDPNVKLHGKVNNTHFQFLFDFGMRMNFGKLDGKSNRHNQHTVEFGVVVPTIYNTY
YKSAGTTVKYFRPYSVYWSYGYSF
>F16
MQDVQNPGGTKRDELARELNAGV
TNNILNNNTGGNVAGALSNAFSQYLYSLLGAYPEKLNGNDVSANALLGGAVGSGTCAAAG
TAGGNSLNTQSACTAAGYYWLPSLSDRVLSTIGSQTNYGTDTNFPNMQQQLTYLNAANVF
FNAMNKALETKSGTGGATGSNGQTYSQQAIQYLQGQQNILNNAANLLKQDELLLEAFNSA
VAANIGNKEFNSAVFTGLVQGIIDQSQSVYNELSKNPISGSAVNSAGINNNQANAVQGRA
SQLSNALYNAQVTLDKINALNNQVRSMPYLPQFRAGNSRSTNILNGFYTKVGYKQFFGKK
RNIGLRYYGFFSYNGASVGFRSTQNNVGLYTYGVGTDVLYNIFSRSYQNRSVDMGFFSGI
QLAGETFQSTLRDDPNVKLHGKVNNTHFQFLFDFGMRMNFGKLDGKSNRHNQHTVEFGVV
VPTIYNTYYKSAGTTVKYFRPYSVYWSYGYSF
>F30
MQDVQNPGGTKRDELERELNAGVTNNILGNNTG
GNVAGALSNAFSQYLYSLLGAYPEKLNGNDVSANALLGGAVGSGTCAAAGTAGGSSLNTQSACTAAGYYW
LPSLSNRVLSTIGSQTNYGTDTNFPNMQQQLTYLNAANVFFNAMNKALEVKHGTSSATGSNGQAYSQQAI
QYLQGQQNILNNAANLLKQDELLLEAFNSAVAANIGNKEFNSAVFTGLVQGIIDQSQSVYNELNKNPISG
SAVNGAGIDSNQANAVQGRANQLSNALYNAQVTLDKINALNNQVRSMPYLPQFRAGNSRSTNILNGFYTK
VGYKQFFGKKRNIGLRYYGFFSYNGASVGFRSTQNNVGLYTYGVGTDVLYNIFSRSYQNRSVDMGFFSGI
QLAGETFQSTLRDDPNVKLHGKVNNTHFQFLFDFGMRMNFGKLDGKSNRHNQHTVEFGVVVPTIYNTYYK
SAGTTVKYFRPYSVYWSYGYSF
>83
MQDVQNPGGTKRDELARELNADV
TNNILNNNTGGNVAGALSNAFSQYLYSLLGAYPEKLSDNDVSANALLGGAVGSGTCAAAG
TAGGNSLNTQSACTAAGYYWLPSLSNRVLSTIGSQTNYGTNTNFPNMQQQLTYLNAANVF
FNAMNKALEAKNGTNGTSGATGSNGQTYPQNAIQYLQDQQTILNNAANLLKQDELLLEAF
NSAVAANIGNKEFNSAVFTGLVQGIIDQSQSVYNELSKNPISGSAFNNAANNQLTNQANA
VQGRANQLSNALYNAQVTLDKINTLNNQVRSMPYLPQFRAGNSRSTNILNGFYTKVGYKQ
FFGKKRNIGLRYYGFFSYNGASVGFRSTQNNVGLYTYGVGTDVLYNIFSRSYQNRSVDMG
FFSGIQLAGETFQSTLRDDPNVKLHGKVNNTHFQFLFDFGMRMNFGKLDGKSNRHNQHTV
EFGVVVPTIYNTYYKSAGTTVKYFRPYSVYWSYGYSF
>SNT49
MQDVQNPGGAKSDELARELNADV
TNNILNNNTGGNVAGALSNAFSQYLYSLLGAYPTKLNGSDVSANALLSGAVGSGTCAAAG
TAGSSSLNTQSACTAAGYYWLPSLTDRVLSTIGSQTNYGTNTNFPNMQQQLTYLNAANVF
FNAMNKALEAKNRTSSNASGTSGATGSDGQTYSQNAIQYLQGQQNILNNAANLLKQDELL
LEAFNSAVAANIGNKEFNSAAFTGLVQGIIDQSQLVYNELTKNTISGSAVDSAGINSNQA
NAVQGRASQLPNALYNAQVTLDKITALNNQVKSMPYLPQFRAGNSRSTNILNGFYTKIGY
KQFFGKKRNIGLRYYGFFSYNGASVGFRSTQNNVGLYTYGVGTDVLYNIFSRSYQNRSVD
MGFFSGIQLAGETFQSTLRDDPNVKLHGKINNTHFQFLFDFGMRMNFGKLDGKSNRHNQH
TVEFGVVVPTIYNTYYKSAGTTVKYFRPYSVYWSYGYSF
>India7
MQDVQNPGGAKSDELARELNADV
TNNILNNNTGGNVAGALSNAFSQYLYSLLGAYPTKLNSSDVSANALLSGAVGSGTCAAAG
TAGGTSLNSQSACTAAGYYWLPSLTDRILSTIGSQTNYGTNTNFPNMQQQLTYLNAGNVF
FNAMNKALEAKNGTGSNANGATGSNGQTYSQQAIQYLQGQQNILNNAANLLKQDELLLEA
FNSAVAANIGNKEFNSAAFTGLVQGIIDQSQLVYNELTKNTISGSAVNNAGINSNQANAV
QGRASQLPNALYNAQVTLDKITALNNQVKSMPYLPQFRAGNSRSTNILNGFYTKIGYKQF
FGKKRNIGLRYYGFFSYNGASVGFRSTQNNVGLYTYGVGTDVLYNIFSRSYQNRSVDMGF
FSGIQLAGETFQSTLRDDPNVKLHGKINNTHFQFLFDFGMRMNFGKLDGKSNRHNQHTVE
FGVVVPTIYNTYYKSAGTTVKYFRPYSVYWSYGYSF
>J99
MQDVQNPGGAKSDELARELNADVTNNILNNNTG
GNVAGALSNAFSQYLYSLLGAYPTKLNGNDVSANALLSGAVGSGTCAAAGTAGGTTLNTQSACTAAGYYW
LPSLTDRILSTIGSQTNYGTNTNFPNMQQQLTYLNAGNVFFNAMNKALEKNGTATANSTSSTSGATGSDG
QTYSQQAIQYLQGQQNILNNAANLLKQDELLLEAFNSAVAANIGNKEFNSAAFTGLVQGIIDQSQLVYNE
LTKNTISGSAVNNAGINSNQANAVQGRASQLPNALYNVQVTLDKINALNNQVRSMPYLPQFRAGNSRATN
ILNGFYTKVGYKQFFGKKRNIGLRYYGFFSYNGASVGFRSTQNNVGLYTYGVGTDVLYNIFSRSYQNRSV
DMGFFSGIQLAGETFQSTLRDDPNVKLHGKINNTHFQFLFDFGMRMNFGKLDGKSNRHNQHTVEFGVVVP
TIYNTYYKSAGTTVKYFRPYSVYWSYGYSF
>908
MQDVQNPGGAKSDELARELNADV
TNNILNNNTGGNVAGALSNAFSQYLYSLLGAYPTKLNGNDVSANALLQGAVGSGICAAAG
TANSSSLDNSQSACTAAGYYWLPSLTDKILSTIGSQTNYGTNTNFPNMQQQLTYLNAGNV
FFNAMNKALEAKNGTATNSGATGSDGQTYSTQAIQYLQNQQNILNNAANLLKQDELLLEA
FNSTVAANIGNKEFNSAAFTGLVQGIIDQSQAVYNELTKNTISGSAVNSAGINSNQANAV
QGRASQLPNALYNAQVTLNKINALNNQVRSMPYLPQFRAGNSRSTNIMNGFYTKIGYKQF
FGKKRNIGLRYYGFFSYNGASVGFRSTQNSVGLYTYGVGTDVLYNIFSRSYQNRSVDMGF
FSGIQLAGETVQSTLRDDPNVKLHGKINNTHFQFLFDFGMRMNFGKLDGKSNRHNQHTVE
FGVVVPTIYNTYYKSAGTTVKYFRPYSVYWSYGYSF
>PeCan18
MQDVQNPGGAKADELARELNADV
TNNILNNNTGGNVAGALSNAFSQYLYSLLGAYPTKLNSNDVSANALLGGAVGSGTCAAAG
TAGGSTLNTQSACTAAGYYWLPSLTDRILSTIGSQTNYGTNTNFPNMQQQLTYLNAGNVF
FNAMNKALEAKNGTATTSGTSGATGSDGQTYSTQAIQYLQGQQNILNNAANLLKQDELLL
EAFNSAVAANIGNKEFNSAVFTGLVQGIIDQSQAVYNELTKNTISGSAVNNAGINSNQAN
AVQGRASQLPNALYNAQVTLDKINALNNQVRSMPYLPQFRAGNSRSTNILNGFYTKIGYK
QFFGKKRNIGLRYYGFFSYNGASVGFRSTQNSVGLYTYGVGTDVLYNIFSRSYQNRSVDM
GFFSGIQLAGETFQSTLRDDPNVKLHGKINNTHFQFLFDFGMRMNFGKLDGKSNRHNQHT
VEFGVVVPTIYNTYYKSAGTTVKYFRPYSVYWSYGYSF
>2017
MQDVQNPGGAKSDELARELNADV
TNNILNNNTGGNVAGALSNAFSQYLYSLLGAYPTKLNGNDVSANALLQGAVGSGTCAAAG
TANSSSLDNSQSACTAAGYYWLPSLTDKILSTIGSQTNYGTNTNFPNMQQQLTYLNAGNV
FFNAMNKALEAKNGTATNSGATGSDGQTYSTQAIQYLQNQQNILNNAANLLKQDELLLEA
FNSTVAANIGNKEFNSAAFTGLVQGIIDQSQAVYNELTKNTISGSAVNSAGINSNQANAV
QGRASQLPNALYNAQVTLNKINALNNQVRSMPYLPQFRAGNSRSTNIMNGFYTKIGYKQF
FGKKRNIGLRYYGFFSYNGASVGFRSTQNSVGLYTYGVGTDVLYNIFSRSYQNRSVDMGF
FSGIQLAGETVQSTLRDDPNVKLHGKINNTHFQFLFDFGMRMNFGKLDGKSNRHNQHTVE
FGVVVPTIYNTYYKSAGTTVKYFRPYSVYWSYGYSF
>2018
MQDVQNPGGAKSDELARELNADV
TNNILNNNTGGNVAGALSNAFSQYLYSLLGAYPTKLNGNDVSANALLQGAVGSGTCAAAG
TANSSSLDNSQSACTAAGYYWLPSLTDKILSTIGSQTNYGTNTNFPNMQQQLTYLNAGNV
FFNAMNKALEAKNGTATNSGATGSDGQTYSTQAIQYLQNQQNILNNAANLLKQDELLLEA
FNSTVAANIGNKEFNSAAFTGLVQGIIDQSQAVYNELTKNTISGSAVNSAGINSNQANAV
QGRASQLPNALYNAQVTLNKINALNNQVRSMPYLPQFRAGNSRSTNIMNGFYTKIGYKQF
FGKKRNIGLRYYGFFSYNGASVGFRSTQNSVGLYTYGVGTDVLYNIFSRSYQNRSVDMGF
FSGIQLAGETVQSTLRDDPNVKLHGKINNTHFQFLFDFGMRMNFGKLDGKSNRHNQHTVE
FGVVVPTIYNTYYKSAGTTVKYFRPYSVYWSYGYSF
>Gambia94_24
MQDVQNPGGAKSDELARELNADV
TNNILNNNTGGNVAGALSNAFSQYLYSLLGAYPTKLNGNDVSANALLQGAVGSGTCAAAG
TANSSSLDNSQSACTAAGYYWLPSLTDRILSTIGSQTNYGTNTNFPNMQQQLTYLNAGNV
FFNAMNKALEAKNGTTTTSGANGTSGATGSDGQTYSQQAIQYLQGQQNILNNAANLLKQD
ELLLEAFNSAVAANIGNKEFNSAVFTGLVQGIIDQSQAVYNELTKNTISGSAVNNAGINS
NQANAVNTRASQLPNALYNAQVTLDKINALNNQVRSMPYLPQFRAGNSRATNIMNGFYTK
IGYKQFFGKKRNIGLRYYGFFSYNGANVGFRSTQNSVGLYTYGVGTDVLYNIFSRSYQNR
SVDMGFFSGIQLAGETVQSTLRDDPNVKLHGKINNTHFQFLFDFGMRMNFGKLDGKSNRH
NQHTVEFGVVVPTIYNTYYKSAGTTVKYFRPYSVYWSYGYSF
>SouthAfrica7
MQDVQNPGGTKRDELARELNADV
TNNILNNNTGGNVAGALSNAFSQYLYSLLGAYPEKLNGNDVAANALLQGAVGNGTCAAAG
TAGSSSLNTQSACTAAGYYWLPSLTDRVLSTIGSQTNYGTDTNFTNMQQQLTYLNAGNVF
FNAMNNALESITKSNGSTTSGATGQNGQTYSTQAIQYLKDQQTILNNAANLLKQDELLLE
AFNSAVAANIGNKEFNSAAFTGLVQGIIDQSQLVYNELTKNTISGSAVNSAGINPNQANA
VNTRASQLPNALYNAQVTLDKITALNNQVRSMPYLPQFRAGNSRATNILNGFYTKIGYKQ
FFGKKRNIGLRYYGFFSYNGASVGFRSTQNNVGLYTYGVGTDVLYNIFSRSYQNRSVDMG
FFSGIQLAGETFQSTLRDDPNVKLHGKINNTHFQFLFDFGMRMNFGKLDNKSNRHNQHTV
EFGVVVPTIYNTYYKSAGTTVKYFRPYSVYWSYGYSF
