# Supplementary material for: Rapid evolution of the Helicobacter pylori AlpA adhesin in a high gastric cancer risk region from Colombia
Source: PeerJ. 2018 May 25;6:e4846. doi: 10.7717/peerj.4846 (PMC5971833; doi:10.7717/peerj.4846)
Supplement: Supplemental Information 2 — DNA sequences used during the study [file peerj-06-4846-s002.txt]

>1071MGA
atgataaagaaaaatagaacgctgtttcttagtctagccctttgcgctagcataagttat
gccgaagacgatggagggtttttcaccgtcggttatcagctcggacaagtcatgcaagat
gtccaaaacccaggcggcgctaaaagcgatgaactcgccagagagcttaacgctgatgta
acgaacaacattttaaacaacaacaccggaggcaatgtcgcaggggcgttgagtaacgct
ttctcccaatacctttattcgcttttaggggcttaccccacgaaactcaatggtaacgat
gtgtctgcgaacgctcttttacagggtgcggtaggcagtgggacttgcgcggctgcaggg
acggctaatagcagccctcttgataatagtcaaagcgcttgtaccgctgcgggctattac
tggctccctagcttgactgacaagattttaagcacgatcggcagccagactaactacggc
acgaacaccaatttccccaacatgcaacaacagctcacctacttgaatgcggcgaatgtg
ttttttaatgcgatgaataaggctttagcagctaagaatggaactgctactaatagcggt
gcgactggttcagatggtcaaacttactccacacaagccatccaataccttcaaggccaa
caaaatatcttaaataacgcagccaacttgctcaagcaagatgaattgcttttagaagct
ttcaactctgccgtagccgccaacattgggaataaggaattcaattcggccgtttttaca
ggtttggtgcaaggcattattgatcaatctcaagcggtttataacgagctcaccaaaaac
accattagcgggagcgcggttaataacgccgagataaactccaaccaagctaacgctgtg
caagggcgtgctagtcagctccctaacgctctttataacgcacaagtaactttggataaa
atcaacgcactcaataatcaagtgagaagcatgccttacttgccccaattcagagccggt
aacagccgttcaacgaatattttgaacgggttttacaccaaaataggttataagcaattc
ttcgggaagaaaaggaatatcggtttgcgctattacggcttcttttcttataatggggcg
agcgtgggctttagatccactcaaaatagcgtagggttatacacttatggggtggggact
gatgtgttgtataatatctttagccgctcctatcaaaaccgctctgtggatatgggcttt
tttagcggtatccaattagccggtgagaccttccaatccacgctcagagatgaccccaat
gtgaaattgcacggcaaaatcaataacacgcacttccagtttctctttgacttcggtatg
aggatgaacttcggtaagttggacgggaaatccaaccgccacaaccagcacacggtggaa
tttggcgtagtggtgcctacgatttataacacttattacaaatccgcagggactaccgtg
aagtatttccgtccttatagcgtttattggtcttatgggtattcattctaa

>22087G
atgataaagaaaaatagaacgctgtttcttagtctagccctttgcgctagcataagttat
gccgaagatgatggagggtttttcaccgtcggttatcagctcgggcaagtcatgcaagat
gtccaaaacccaggcggcactaaaagggacgaactcgcaagagagcttaacgctgatgta
acgaacaacattttaaacaacaacaccggaggcaatgtcgcaggggcattgagtaacgct
ttctcccaatacctttattcgcttttaggggcgtatccagagaaactcaatggtaacgat
gtgtctgcgaacgcccttttaggaggtgcggtaggcagtgggacttgtgcagctgcaggg
acggctggtagcaattctcttaacactcaaagcgcttgcaccgctgcgggctattactgg
ctccctagcctttctgacagggttttaagcacgatcggcagccagactaactacggcacg
aacaccaatttccccaacatgcaacaacagctcacctacttgaatgcggcgaatgtgttt
tttaatgcgatgaataaggctttagagaataagaatggaactagtagtgctagtggaact
actagtggaactaatggtgcgactggttcagatggtcaaacttactctcaacaagctatc
caataccttcaaggccaacaaactattctcaataacgcagccaacttgctcaagcaagat
gaattgctcttagaagctttcaactccgctgtggccgccaacattgggaataaggaattc
aattcggccgtttttacaggtttggtgcaaggcattattgatcaatctcaagcggtttat
aacgagctcactaaaaacaccattagcgggagcgcggttaatagcgctaggataaatagc
aaccaagctaacgctgtgcaagggcgcgctagtcagctccctaacgctctttataacgcg
caagtaactttggataaaatcaatgcgctcaacaatcaggttagaagcatgccttacttg
ccccaattcagagccggtaacagccgttcaacgaatattttaaacgggttttacactaaa
gtgggctataagcaattcttcgggaagaaaaggaatatcggtttgcgctattatggtttc
ttttcttataacggagcgagcgtgggctttagatccactcaaaatagcgtagggttatac
acttatggggtggggactgatgtgttgtataacatctttagccgctcctatcaaaaccgc
tctgtggatatgggcttttttagcggtatccaattagccggtgagaccgtccaatccacg
ctcagagatgaccccaatgtgaagttgcatgggaaagtcaataacacgcacttccagttc
ctctttgacttcggcatgcggatgaacttcggtaagttggacgggaaatccaaccgccac
aaccagcacacggtggaatttggcgtagtggtgcctacgatttataacacttattacaaa
tcagcagggactaccgtgaagtatttccgtccttatagcgtttattggtcttatgggtat
tcattctaa

>22023G
atgataaagaagaatagaacgctgtttcttagtctagccctttgcgctagcataagttat
gccgaagatgatggagggtttttcaccgtcggttatcagctcgggcaggttatgcaagat
gtccaaaacccaggcggcactaaaagcgacgaactcgccagagagcttaacgctgatgta
acgaacaacattttaaacaacaacaccggaggcaatgtcgcaggggcgttgagtaacgct
ttctcccaatacctttattcgcttttaggggcgtatcccacgaaactcaatagtaacgat
gtgtctgcgaacgctcttttaagtggtgcggtaggcagtgggacttgtgcggctgcaggg
acggctggtggctcaactcttaacactcaaagcgcttgcaccgctgcgggctattactgg
ctccctagcttgactgataggattttaagcacgatcggcagccagactaactacggcacg
aacaccaatttccccaacatgcaacaacagctcacttacttgaatgcggggaatgtgttt
tttaatgcgatgaataaggctttagagaagaatgggactgctactactagtggaactagt
ggtgcgactggttcagatggtcaaacttactctcaacaagctatccaataccttcaaggc
caacaaaatatcttaaataatgcagcgaacttgctcaagcaagatgaattgctcttagaa
gctttcaactccgctgtggccgccaacattgggaataaggaattcaattcggccgttttt
acaggtttggtgcaaggcattattgatcaatctcaagcggtttataacgagctcactaaa
aacaccattagcgggagcgcggttaatagtgctgggataaactccaaccaagctaacgct
gtgcaagggcgcgctagtcagctccctaacgctctttataacgcgcaagtaactttggat
aaaatcaatgcgctcaacaatcaggtcagaagcatgccttacttgccccaattcagagcc
gggaacagccgttcaacgaatattttgaacgggttttacaccaaaataggctataagcag
ttcttcgggaagaaaaggaatatcggtttgcgctattatggtttcttttcttataacgga
gcgagcgtgggctttagatccactcaaaataatgtagggttatacacttatggggtgggg
actgatgtgttgtataatatctttagccgctcctatcaaaaccgctctgtggatatgggc
ttttttagcggtatccaattagccggtgagaccttccaatccacgctcagagatgatccc
aatgtgaaattgcacggcaaaatcaataacacgcacttccagttcctctttgacttcggt
atgaggatgaacttcggtaagttggacaataaatccaaccgccacaaccagcacacggtg
gaatttggcgtagtggtgcctacgatttataacacttattacaaatcagcagggactacc
gtgaagtatttccgtccttatagcgtttattggtcttatgggtattcattctaa

>22362G
atgaagaaaaatagaacgctgtttcttagtctagccctttgcgctagcataagttatgcc
gaagatgatggagggtttttcaccgtcggctatcagctcgggcaagtcatgcaagatgtc
caaaacccaggcggcactaaaagggacgaactcgcaagagagcttaacgctgatgtaacg
aacaacattttaaacaacaacaccggaggcaatgtcgcaggggcgttgagtaacgctttc
tcccaatacctttattcgcttttaggggcgtatccagagaaactcaatggtaacgatgtg
tccgcgaacgctcttttagggggtgcggtaggcagtgggacttgcgcggctgcagggacg
gctggtagcaattctcttaacactcaaagcgcttgcaccgctgcgggctattactggctc
cctagcttgactgacaggattttaagcacgatcggcagccagactaactacggcacgaac
accaatttccccaacatgcaacaacagctcacctacttgaatgcggcgaatgtgtttttt
aatgcgatgaataaggctttagagaaaaatggaactagtggaactagtggagctagtggt
gcgactggtcaaaatggtcaaacttactctcaacaagctattgcttaccttcaaggccaa
caaactattctcaataacgcagctaacttgctcaagcaagatgaattgctcctagaagct
ttcaactctgccgtagccgccaacattgggaataaggaattcaattcagccgtttttaca
ggtttggtgcaaggcattattgatcaatctcaatcggtttataacgagctcagtaaaaac
cccattagcgggagcgcggttagtagcgctgggataaatagcaaccaagctaacgctgtg
caagggcgcgctaatcagctctctaacgctctttataacgcgcaagtaactttggataaa
atcaatgcgctcaacaatcaggtgaaaagcatgccttacttgccccaattcagagccggg
aacagccgttcaacgaatattttaaacgggttttacactaaagtgggctataagcaattc
ttcgggaagaaaaggaatatcggtttgcgctattatggtttcttttcttataacggagcg
agcgtgggctttagatccactcaaaacagcgtagggttatacacttatggggtggggact
gatgtgttgtataacatctttagccgctcctatcaaaaccgctctgtggatatgggcttt
tttagcggtatccaattagccggcgagaccgtccaatccacgctcagagatgaccccaat
gtgaagttgcatgggaaagtcaataacacgcacttccagttcctctttgacttcggtatg
cggatgaacttcggtaagttggacgggaaatccaaccgccacaaccagcacacggtggaa
tttggcgtagtggtgcctacgatttataacacttattacaaatcagcagggactaccgtg
aagtatttccgtccttatagcgtttattggtcttatgggtattcattctaa

>22352IM
atgaagaaaaatagaacgctgtttcttagtctagccctttgcgctagcataagttatgcc
gaagatgatggagggtttttcaccgtcggctatcagctcgggcaagtcatgcaagatgtc
caaaacccaggcggcactaaaagggacgaactcgcaagagagcttaacgctgatgtaacg
aacaacattttaaacaacaacaccggaggcaatgtcgcaggggcgttgagtaacgctttc
tcccaatacctttattcgcttttaggggcgtatccagagaaactcaatggtaacgatgtg
tccgcgaacgctcttttagggggtgcggtaggcagtgggacttgcgcggctgcagggacg
gctggtagcaattctcttaacactcaaagcgcttgcaccgctgcgggctattactggctc
cctagcttgactgacaggattttaagcacgatcggcagccagactaactacggcacgaac
accaatttccccaacatgcaacaacagctcacctacttgaatgcggcgaatgtgtttttt
aatgcgatgaataaggctttagagaaaaatggaactagtggaactagtggagctagtggt
gcgactggtcaaaatggtcaaacttactctcaacaagctattgcttaccttcaaggccaa
caaactattctcaataacgcagctaacttgctcaagcaagatgaattgctcctagaagct
ttcaactctgccgtagccgccaacattgggaataaggaattcaattcagccgtttttaca
ggtttggtgcaaggcattattgatcaatctcaatcggtttataacgagctcagtaaaaac
cccattagcgggagcgcggttagtagcgctgggataaatagcaaccaagctaacgctgtg
caagggcgcgctaatcagctctctaacgctctttataacgcgcaagtaactttggataaa
atcaatgcgctcaacaatcaggtgaaaagcatgccttacttgccccaattcagagccggg
aacagccgttcaacgaatattttaaacgggttttacactaaagtgggctataagcaattc
ttcgggaagaaaaggaatatcggtttgcgctattatggtttcttttcttataacggagcg
agcgtgggctttagatccactcaaaacagcgtagggttatacacttatggggtggggact
gatgtgttgtataacatctttagccgctcctatcaaaaccgctctgtggatatgggcttt
tttagcggtatccaattagccggcgagaccgtccaatccacgctcagagatgaccccaat
gtgaagttgcatgggaaagtcaataacacgcacttccagttcctctttgacttcggtatg
cggatgaacttcggtaagttggacgggaaatccaaccgccacaaccagcacacggtggaa
tttggcgtagtggtgcctacgatttataacacttattacaaatcagcagggactaccgtg
aagtatttccgtccttatagcgtttattggtcttatgggtattcattctaa

>26024IM
atgataaagaaaaatagaacgctgtttcttagtctagccctttgcgctagcataagttat
gccgaagatgatggagggtttttcaccgtcggttatcagctcgggcaagtcatgcaagat
gtccaaaacccaggcggcgctaaaagagatgaactcgccagagagcttaacgctgataca
acgaacaacattttaaacaacaacaccggaggcaatgtcgcaggggcgttgagtaacgct
ttctcccaatacctttattcgcttttaggggcgtatccagagaaactcaatggtaacgat
gtgtctgcgaacgctcttttagggggtgcggtaggcagtgggacttgtgcggctgcaggg
acggctggtagtagctctcttaacactcaaagcgcttgcaccgctgcgggctattactgg
ctccctagcctttctgacagggttttaagcacgatcggcagccagactaactacggcacg
aacaccaatttccccaacatgcaacaacagctcacctacttgaatgcggcgaatgtgttt
tttaatgcgatgaataaggctttagaggccaaaaatggaactactagtggtgcgactggt
caaaatggtcaaacttactccacacaagctatccaataccttcaaggccaacaaaatatc
ttaaataacgcagcgaacttgctcaagcaagatgaattgctcctagaagctttcaactct
gccgtagccgccaacattgggaataaggaattcaattcagccgtttttacaggtttggtg
caaggcattattgatcaatcccaatcggtttataacgaactcagtaaaaaccccattagc
gggagcgcggttaatagcgctgggataaatagcaaccaagctaacgctgtgcaagggcgt
gctaatcagctctctaacgctctttataacgcgcaagtaactttggataaaatcaatgcg
ctcaataatcaggtgaaaagcatgccttacttgccccaattcagagccgggaacagccgt
tcaacgaatattttaaacgggttttacactaaagtgggctataagcaattcttcgggaag
aaaaggaatatcggtttgcgctattatggtttcttttcttataacggagcgagcgtgggc
tttagatccactcaaaataatgtagggttatacacttatggggtggggactgatgtgttg
tataatatctttagccgctcctatcaaaaccgctctgtggatatgggcttttttagcggt
atccaattagccggcgaaaccgtccaatccacgctcagagatgatcccaatgtgaaattg
catggcaaaatcaataacacgcacttccagttcctctttgacttcggtatgcgcatgaac
ttcggtaagttggacgggaaatccaaccgccacaaccagcacacggtggaatttggcgta
gtggtgcctacgatttataacacttattacaaatcagcagggactaccgtgaagtatttc
cgtccttatagcgtttattggtcttatgggtattcattctaa

>3136G
atgataaaaaagaatagaacgctgtttcttagtctagccctttgcgctagcataagttat
gccgaagatgatggagggtttttcaccgtcggttatcagctcggacaggtcatgcaagat
gtccaaaacccaggcggcgctaaaagcgacgaactcgccagagagcttaacgctgatgta
acgaacaacattttaaacaacaacaccggaggcaatgtcgcaggggcgttgagtaacgct
ttctcccaatacctttattcgcttttaggggcgtatcccacgaaactcaatagtgacgat
gtgtctgcgaacgctcttttaagtggtgcggtaggcagtgggacttgtgcggctgcaggg
acggctggtggcacttctcttaacactcaaagcgcttgcaccgctgcgggctattactgg
ctccctagcttgactgataggattttaagcacgatcggcagccagactaactacggcacg
aacaccaatttccccaacatgcaacaacagctcacctacttgaatgcggggaatgtgttt
tttaatgcgatgaataaggctttagagaataagaatggaactagtagtgctagtggcact
agcggtgcgactggtccagatggtcaaacttactctcaacaagctatccaataccttcaa
ggccaacaaaatattctcaataacgcagcgaacttgctcaagcaagatgaattgctctta
gaagctttcaactctgccgtagctgctaacattgggaataaggaattcaattcagccgtt
tttacaggtttggtgcaaggcattattgatcaatctcaagcggtttataacgagctcact
aaaaacaccattagcgggagcgcggttaataacgctgggataaattccaaccaagctaac
gctgtgcaagggcgcgctagtcagctccctaacgctctttataacgcacaagtaactttg
gataaaatcaatgcgctcaataatcaagtcagaagcatgccttacttgccccaattcaga
gccgggaacagccgtgcgacgaatattttaaacgggttttacaccaaaataggctataag
caattctttgggaagaaaaggaatatcggtttgcgctattatggtttcttttcttataac
ggagcgagcgtgggctttagatccactcaaaataatgtagggttatacacttatggggtg
ggcactgatgtgttgtataatatctttagccgctcgtatcaaaaccgctctgtggatatg
ggcttttttagcggtatccaattagccggtgagaccttccaatccacgctcagagatgat
cccaatgtgaaattgcacggcaaaatcaataacacgcacttccagttcctctttgacttt
ggtatgaggatgaacttcggtaagttggacaataaatccaaccgccacaaccagcacacg
gtggaatttggcgtagtggtgcctacgatttataacacttattacaaatcagcagggact
accgtgaagtatttccgtccttatagcgtttattggtcttatgggtattcattctaa

>22278GDU
atgaagaaaaatagaacgctgtttcttagtctagccctttgcgctagcataagttatgcc
gaagatgatggagggtttttcaccgtcggttatcagctcgggcaagtcatgcaagatgtc
caaaacccaggcggcactaaaagagacgaactcgcaagagagcttaacgctgatacaacg
aacaacattttaaacaacaacaccggaggcaatgtcgcaggggcgttgagtaacgctttc
tcccaatacctttattcgcttttaggggcgtatccagagaaactcaatggtaacgatgtg
tctgcgaacgctcttttagggggtgcggtaggcagtgggacttgcgcggctgcagggacg
gctggtagcaattctcttaacactcaaagcgcttgcaccgctgcgggctattactggctc
cctagcctttctgacagggttttaagcacgatcggtagccagactaactacggcacgaac
accaatttccccaacatgcaacaacagctcacctacttgaatgcggcgaatgtgtttttt
aacgcgatgaataaggctttagaggccaaaaatggaactaatggagctagtggtgcgact
ggtcaaaatggtcaaacttactctcaagacgctattaaatactttcaaggccaacaaaat
attctcaataacgcagccaacttgctcaagcaagatgaattgctcctagaagctttcaac
tctgccgtagccgccaacattgggaataaggaattcaattcagccgtttttacaggtttg
gtgcaaggcattattgatcaatcccaatcggtttataacgagctcagtaaaaaccccatt
agcgggagcgcggttaatagtgctgggataaatagcaaccaagctaacgctgtgcaaggg
cgcgctaatcagctctctaacgctctttataacgcgcaagtaactttggataaaatcaat
gcgttcaacaatcaggtaaaaagcatgccttacttgccccaattcagggccgggaacagc
cgttcaacgaatattttaaacgggttttacactaaagtgggctataagcaattcttcggg
aagaaaaggaatatcggtttgcgctattatggtttcttttcttataacggagcgagcgtg
ggctttagatccactcaaaatagcgtagggttatacacttatggggtggggactgatgtg
ttgtataacatctttagccgctcctatcaaaaccgctctgtggatatgggcttttttagc
ggtatccaattagccggtgagaccgtccaatccacgctcagagatgaccccaatgtgaaa
ttgcatgggaaagtcaataacacgcacttccagtttctctttgacttcggtatgcggatg
aacttcggtaagttggacgggaaatccaaccgccacaaccagcacacggtggaatttggc
gtagtggtgcctacgatttataacacttattacaaatcagcagggactaccgtgaagtat
ttccgtccttatagcgtttattggtcttatgggtattcattctaa

>22347G
atgaagaaaaatagaacgctgtttcttagtctagccctttgtgctagcataagttatgcc
gaagacgatggagggtttttcaccgtcggttatcagctcgggcaagtcatgcaagatgtc
caaaacccaggcggcgctaaaagcgacgaactcgctagagagcttaacgctgatgtaacg
aacaacattttaaacaacaacaccggaggcaatgtcgcaggggcgttgagtaacgctttc
tcccaatacctttattcgcttttaggggcttaccccacgaaactcaatggtaacgacgtg
tctgcgaacgctcttttaagtggtgcggtaggcagtgggacttgcgcggctgcaggaacg
gccggtggctcaactcttaacactcaaagcgcttgcaccgctgcgggctattactggctc
cctagcttgactgacaggattttaagcacgatcggcagccagactaactacggcacgaac
accaatttccccaacatgcaacaacagctcacctacttgaatgcggcgaatgtgtttttt
aatgcgatgaataaggctttagagaccaaaaatggaactaatggagctagtggtgcgact
ggtcaaaatggtcaaacttactctcaacaagctatccaataccttcaaggtcaacaaaat
atcttaaataacgcagcgaacttgctcaagcaagatgaattgctcttagaagctttcaac
tctgccgtagccgccaacattgggaataaggaattcaattcagccgcttttacaggtttg
gtgcaaggcatcattgatcaatctcaagcggtttataacgagctcactaaaaacaccatt
agcgggagcgcggttaatagcgctgggataaattccgaccaagctaacgctgtgcaaggg
cgtgctagtcagctccctaacgctctttataacgcacaagtaactttggataaaatcaat
gcgctcaacaatcaagtcagaagcatgccttacttgccccaattcagagccgggaacagc
cgttcaacgaatattttaaacgggttttacaccaaaataggctataagcaatttttcggg
aagaaaaggaatatcggtttgcgctattatggtttcttttcttataacggagcgagcgtg
ggctttagatccactcaaaataatgtagggttatacacttatggggtggggactgatgtg
ttgtataacatctttagccgctcctatcaaaaccgctctgtggatatgggcttttttagc
ggtatccaattggccggcgaaaccgtccaatccacgctcagagatgatcccaatgtgaaa
ttgcacggcaaaatcaataacacgcacttccagttcctctttgacttcggtatgaggatg
aacttcggtaagttggacgggaaatccaaccgccacaaccagcacacggtggaatttggc
gtagtggtgcctacgatttataacacttattacaaatccgcagggactaccgtgaagtat
ttccgtccttatagcgtttattggtcttatgggtattcattctaa

>22331IM
atgaagaaaaatagaacgctgtttcttagtctagccctttgcgctagcataagttatgcc
gaagatgatggagggtttttcaccgtcggttatcagctcgggcaagtcatgcaagatgtc
caaaacccaggcggcactaaaagagacgaactcgcaagagagcttaacgctgatgtaacg
aacaacattttaaacaacaacaccggaggcaatgtcgcaggggcgttgagtaacgctttc
tcccaatacctttattcgcttttaggggcgtatcccacgaaactcaatagtaacgatgtg
tctgcgaacgctcttttaagtggtgcggtaggcagtgggacttgcgcggctgcagggacg
gccggtggcgcatctcttaacactcaaagcgcttgcaccgctgcgggctattactggctc
cctagcttgactgacaggattttaagcacgatcggcagccagactaactacggcacgaac
accaatttccccaacatgcaacaacagctcacctacttgaatgcggggaatgtgtttttt
aatgcgatgaataaggctttaaagaagaatgggactactaatggcactagtagtgctagc
ggtgcgactggttcagatggtcaaacttactctcaacaagccattcaataccttcaagac
caacaaaatatcttaaataacgcagcgaacttgctcaagcaagatgaattgctcttagaa
gctttcaactctgccgtagccgccaacattgggaataaggaattcaattcagccgctttt
acaggtttggtgcaaggcattattgatcaatctcaagcggtttataacgagctcactaaa
aacaccattagcgggagcgcggttaataacgctgggataaacaccaaccaagctaacgct
gtgcaagggcgcaccagtcagctccctaacgctctttataacgcgcaagtaactttggat
aaaatcaatgcgctcaacaatcaggtcagaagcatgccttacttgcctcaattcagagcc
ggtaacagccgtgcgacgaatatcatgaacgggttttacaccaaaataggctacaagcaa
ttcttcgggaagaaaaggaatatcggtttgcgctattatggtttcttttcttataacgga
gcgagcgtgggctttagatccactcaaaataatgtagggttatacacttatggggtgggg
actgatgtgttgtataacatctttagccgctcctatcaaaaccgctctgtggatatgggc
ttttttagcggtatccaattagccggtgagaccgtccaatccacgctcagagatgacccc
aatgtgaaattgcatggcaaaatcaataacacgcacttccagtttctctttgacttcggt
atgcggatgaacttcggtaagttggacgggaaatccaaccgccacaaccagcacacggtg
gaatttggcgtagtggtgcctacgatttataacacttattacaaatcagcagggactacc
gtgaagtatttccgtccttatagcgtttattggtcttatgggtattcattctaa

>24013AG
atgataaagaaaaatagagcgctgtttcttagtctagccctttgcgctagcataagttat
gccgaagacgatggagggtttttcaccgtcggttatcagctcggacaagtcatgcaagat
gtccaaaacccaggcggcgctaaaagcgacgaactcgccagagagcttaacgctgatgta
acgaacaacattttaaacaacaacaccggaggcaatgtcgcaggggcgttgagtaacgct
ttctcccaatacctttattcgcttttaggggcgtatcccacgaaactcaatagtaacgat
gtgtctgcgaacgctcttttaagtggtgcggtaggcagtgggacttgcgcggctgcaggg
acggctggtggcacttctcttaacactcaaagtgcttgcaccgctgcgggctattactgg
ctccctagcttgactgataggattttaagcacgatcggcagccagactaactacggcacg
aacaccaatttccccaacatgcaacaacagctcacctacttgaacgcggggaacgtgttt
tttaacgcgatgaataaggctttagagaaaaatgggactactagtggcactagtagcgct
agcggtgcgactggttcagatggtcaaacttactccacacaagctatccaataccttcaa
ggccaacaaaatatcttaaataacgcagcgaacttgctcaagcaagatgaattgctctta
gaagctttcaactctgccgtagctgctaacattgggaataaggaattcaattcagccgtt
tttacaggtttggtgcaaggcattattgatcaatctcaagcggtttataacgagctcact
aaaaacaccattagcgggagcgcggttaataacgctgggataaactccaaccaagctaac
gctgtgcaagggcgcgccagccagctccctaacgctctttataacgcacaagtaactttg
gataaaatcaatgcactcaacaatcaggtcagaagcatgccttacttgccccaattcaga
gccgggaacagccgttcaacgaatattttaaacgggttttacactaaagtgggctataag
caattcttcgggaagaaaaggaatatcggtttgcgctattatggtttcttttcttataac
ggagcgagcgtgggctttagatccactcaaaataatgtagggttatacacttatggggtg
gggactgatgtgttgtataatatctttagccgctcctatcaaaaccgctctgtggatatg
ggcttttttagcggtatccaattagccggtgagaccttccaatccacgctcagagatgat
cccaatgtgaaattgcatgggaaaatcaataacacgcacttccagttcctctttgacttc
ggtatgaggatgaacttcggtaagttggacgggaaatccaaccgccacaaccagcacacg
gtggaatttggcgtagtggtgcctacgatttataacacttattacaaatcagcagggact
accgtgaagtatttccgtccttatagcgtttattggtcttatgggtattcattctaa

>22151AG
atgaagaaaaatagaacgctgtttcttagtctagccctttgcgctagcataagttatgcc
gaagatgatggagggtttttcaccgtcggttatcagctcgggcaagtcatgcaagatgtc
caaaacccaggcggcactaaaagagacgaactcgcaagagaacttaacgctgatacaacg
aacaacattttaaacaacaacaccggaggcaatgtcgcaggggcattgagtaacgctttc
tcccaatacctttattcgcttttaggggcgtatccagagaaactcaatggtaacgatgtg
tctgcgaacgctcttttagggggtgcggtaggcagggggacttgcgcggctgcagggacg
gctggtggcaattctcttaacacccaaagcgcttgcaccgctgcgggttattactggctc
cctagcctttctgacagggttttaagcacgatcggcagccagactaactacggcacgaac
accaatttccccaacatgcaacaacagctcacctacttgaatgcggcgaatgtgtttttt
aatgcgatgaataaggctttagagaaaaatggaactagtggagctagtagtgcgactggt
caagatggtcaaacttactctcaacaagctattgcttaccttcaaggccaacaaaatatt
ctcaataacgcagctaacttgctcaagcaagatgaattgctcctagaagctttcaactct
gccgtggccgctaacattgggaataaggaattcaattcagccgtttttacaggtttggtg
caaggcattattgatcaatcccaatcggtttataacgaactcagtgaaaaacccattagc
gggagtgcggttaatagcgctgggataaatagcaaccaagctaacgctgtgcaagggcgc
gctaatcagctccctaacgctctttataacgcgcaagtaactttgaataagatcaacgcg
ctcaacaatcaggttaggaacatgccttacttgccccaattcagagccgggaacagccgt
tcaacgaatattttaaacgggttttacactaaagtgggctataagcaattcttcgggaag
aaaaggaatatcggtttgcgctattatggtttcttttcttataacggagcgagcgtgggc
tttagatccactcaaaatagcgtagggttatacacttatggggtggggactgatgtgttg
tataatatctttagccgctcctatcaaaaccgctctgtggatatgggcttttttagcggt
atccaattagccggtgagaccgtccaatccacgctcagagatgaccccaatgtgaaattg
catgggaaagtcaataacacgcacttccagttcctctttgacttcggtatgagaatgaac
ttcggtaagttggacgggaaatccaaccgccacaaccagcacacggtggaatttggcgtg
gtggtgcctacgatttataacacttattacaaatcagcagggactaccgtgaagtatttc
cgtccttatagcgtttattggtcttatgggtattcattctaa

>3076AG
atgataaagaagaatagagcgctgtttcttagtctagccctttgcgctagcataagttat
gccgaagatgatggagggtttttcaccgtcggttatcagctcgggcaagtcatgcaagat
gtccaaaacccaggcggcgctaaaagcgacgaactcgctagagagcttaacgctgatgta
acgaacaacattttaaacaacaacaccggaggcaatgtcgcaggggcgttgagtaacgct
ttctcccaatacctttattcgcttttaggggcgtatcccacgaaactcaatagtaacgat
gtgtccgcgaacgctcttttaagtggtgcggtaggcagtgggacttgcgcggctgcaggg
acggctggtggctcaactcttaacactcaaagcgcttgcaccgctgcgggctattactgg
ctccctagcttgactgacaggattttaagcacgatcggcagccagaccaactacggcacg
aacaccaatttccccaacatgcaacaacagctcacctacttgaacgcagggaacgtgttt
tttaatgcgatgaataaggctttagagaagaatggaaccactactactagcggcactagt
ggtgcgactggttcagatggtcaaacttactctcaacaagccattcaataccttcaaggc
caacaaaatattctcaataacgcagcgaacttgctcaagcaagatgaattgctcttagaa
gctttcaactctgccgtagccgctaacattgggaataaggaattcaattcagccgctttt
acaggtttggtgcaaggcattattgatcaatctcaattggtttataacgagctcactaaa
aacaccattagcgggagcgcggttaatagcgctgggataaattacaaccaagctaacgct
gtgcaagggcgtgctagtcagctccctaacgctctttataacgcgcaagtaactttggat
aaaatcaatgcactcaacaatcaggtgagaagcatgccttacttgccccaattcagagcc
gggaacagccgtgcgacgaatatcatgaacgggttttacaccaaaataggctacaagcaa
ttcttcgggaagaaaaggaatatcggtttgcgctattacggcttcttctcttataatggg
gcgagcgtgggctttagatccactcaaaacagcgtagggttatacacttatggggtgggg
actgatgtgttgtataacatctttagccgctcctatcaaaaccgctctgtggatatgggc
ttttttagcggtatccaattagccggcgaaaccgtccaatccacgctcagagatgacccc
aacgtgaaattgcatggcaaaatcaataacacgcacttccagttcctctttgactttggt
atgaggatgaacttcggtaagttggatgggaaatccaaccgccacaaccagcacacggtg
gaatttggcgtggtggtgcctacgatttataacacttattacaaatccgcagggactacc
gtgaagtatttccgtccttatagcgtttattggtcttatgggtattcattctaa

>26093IGA
atgataaagaagaatagaacgctgtttcttagtctagccctttgcgctagcataagttat
gccgaagacgatggagggtttttcaccgtcggttatcagctcggacaagtcatgcaagat
gtccaaaacccaggcggcgctaaaagcgatgaactcgccagagagcttaacgctgatgta
acgaacaacattttaaacaacaacaccggaggcaatgtcgcaggggcgttgagtaacgct
ttctcccaatacctttattcgcttttaggggcgtatcccacgaaactcaatggtagcgat
gtgtctgcgaacgctcttttaagtggtgcggtaggcagtgggacttgcgcggctgcaggg
acggctggtggcacatctcttaacactcaaagcgcttgcaccgctgcgggctattactgg
ctccctagcttgactgataggattttaagcacgatcggcagccagactaactacggcacg
aacaccaatttccccaacatgcaacaacagctcacctacttgaacgcagggaatgtgttt
tttaacgcgatgaataaggctttagagaagaatggaaccgctactagtggtgctagtgga
actaatggtgcgactggttcagatggtcaaacttactctcaacaagctatccaatacctt
caaggccaacaaaatatcttaaataacgcagccaacttgctcaagcaagatgaattgctc
ttagaagctttcaactctgccgtagctgccaacattgggaataaggaattcaattcagcc
gtttttacaggtttggtgcaaggcattattgatcaatctcaagcggtttataacgagctc
actaaaaacaccattagcgggagcacggttggtgacgctgggataaatctcaaccaagct
aacgctgtgcaagggcgtgctagtcagctccctaacgctctttataacgcgcaagtaact
ttggataaaatcaatgcgctcaataatcaagttagaagcatgccttacttgccccaattc
agagccgggaacagccgcgcgacgaatattttaaatgggttttacaccaaaataggctat
aagcaattcttcgggaagaaaaggaatatcggtttgcgctattatggtttcttttcttat
aacggagcgagcgtgggctttagatccactcaaaatagcgtagggttatacacttatggg
gtagggactgatgtgttgtataacatctttagccgctcctatcaaaaccgctctgtggat
atgggcttttttagcggtatccaattagccggtgagaccgtccaatccacgctcagagat
gaccccaatgtgaaattgcatgggaaagtcaataacacgcacttccagttcctctttgac
tttggtatgaggatgaacttcggtaagttagacgggaaatccaaccgccacaaccagcac
acggtggaatttggcgtggtggtgcctacgatttataacacttattacaaatccgcaggg
actaccgtgaagtatttccgtccttatagcgtttattggtcttatgggtattcattctaa

>22003IM
atgataaagaaaaatagaacgctgtttcttagtctagccctttgtgctagcataagttat
gccgaagatgatggagggtttttcaccgtcggttatcagcttgggcaggtcatgcaagat
gtccaaaacccaggcggcgctaaaagcgacgaactcgccagagagcttaacgctgatgta
acgaacaacattttaaacaacaacaccggaggcaatgtcgcaggggcgttgagtaacgct
ttctcccaatacctttattcgcttttaggggcgtatccagagaaactcaatggtaacgat
gtgtctgcgaacgcccttttagggggtgcggtaggcagtgggacttgcgcggctgcaggg
acggctggtggctcaactcttaacactcaaagcgcttgcaccgctgcgggctattactgg
ctccctagcctttctgacagggttttaagcacgatcggcagccagactaattacggcacg
aacaccaatttccccaacatgcaacaacagctcacctacttgaatgcggcgaatgtgttt
tttaatgcgatgaataaggctttagagaaaaatggaactagtggagctagtggtgcgact
ggtcaaaatggtcaagcttactctcaacaagctattgcttaccttcaaggccaacaaact
attctcaataacgcagccaacttgctcaagcaagatgaattgctcctagaagctttcaac
tctgccgtagccgccaatattgggaataaggaattcaattcagccgtttttacaggtttg
gtgcaaggcattattgatcaatctcaatcggtttataacgagctcactaaaaacaccatt
agcgggagcgcggttaatagcgctgggatagatagcaaccaagctaacgctgtgcaaggg
cgtgctaatcagctctctaacgctctttataatgcgcaagtaactttggataaaatcaac
gcgctcaacaatcaagttagaagcatgccttacttgccccaattcagagccgggaacagc
cgttcaacgaatattttaaacgggttttacactaaagtgggctataagcaattcttcggg
aagaaaaggaatatcggtttgcgctattatggtttcttttcttataatggagcgagcgtg
ggctttagatccactcaaaataatgtagggttatacacttatggggtggggactgatgtg
ttgtataatatctttagccgctcctatcaaaaccgctctgtggatatgggcttttttagc
ggtatccaattagccggcgaaaccgtccaatccacgctcagagatgatcccaatgtgaaa
ttgcatggcaaaatcaataacacgcacttccagttcctctttgacttcggtatgaggatg
aacttcggtaagttagacgggaaatccaaccgccacaaccagcacacggtggaatttggc
gtagtggtgcctacgatttataacacttattacaaatccgcagggactaccgtgaagtat
ttccgtccttatagcgtttattggtcttatgggtattcattctaa

>22312IM
atgataaagaaaaatagaacgctgtttcttagtctagccctttgcgctagcataagttat
gccgaagatgatggagggtttttcaccgtcggttatcagctcgggcaagtcatgcaagat
gtccaaaacccaggcggcactaaaagagacgaactcgcaagagagcttaacgctgataca
acgaacaacattttaaacaacaacaccggaggcaatgtcgcaggggcgttgagtaacact
ttctcccaatacctttattcgcttttaggggcgtatcccacgaaactcaatagtaacgat
gtgtctgcgaacgctcttttaagtggtgcggtaggcagtgggacttgtgcggctgcaggg
acggctggtggctcaactcttaacactcaaagcgcttgcaccgctgcgggctattactgg
ctccctagcttgactgataggattttaagcacgatcggcagccagactaactacggcacg
aacaccaatttccccaacatgcaacaacagctcacctacttgaatgcggcgaatgtgttt
tttaacgcgatgaataaggctttagagaagaatggaaccactactgctaatggcactagc
ggtgcgactggttcagatggtcaaacttactctgaaaacgctattaaataccttcaaggc
caacaaactattctcaataacgcagccaacttgctcaagcaagatgaattactcctagaa
gctttcaactctgccgtggccgctaacattgggaataaggaattcaattcagccgctttt
acaggtttggtgcaaggcatcattgatcaatctcaagcggtttataacgagctcactaaa
aacaccattagcgggagcgcggttagtagcgctgggataaactccaaccaagctaacgct
gtgcaagggcgcgctagtcagctccctaacgctctttataacgcgcaagtaactttggat
aagatcaatgcgctcaataatcaagtcagaagcatgccttacttgccccaattcagagcc
gggaacagccgttcaacgaatattttaaacgggttttacactaaagtgggctataagcaa
ttcttcgggaagaaaaggaatatcggtttgcgctattatggtttcttttcttataacgga
gcgagcgtgggctttagatccactcaaaataatgtagggttatacacttatggggtgggg
actgatgtgttgtataacatctttagccgctcctatcaaaaccgctctgtggatatgggc
ttttttagcggtatccaattagccggtgagaccgtccaatccacgctcagagatgacccc
aatgtgaaattgcatgggaaagtcaataacacgcacttccagttcctctttgacttcggt
atgcggatgaacttcggtaagttggacgggaaatccaaccgccacaaccagcacacggtg
gaatttggcgtagtggtgcctacgatttataacacttattacaaatcagcagggactacc
gtgaagtatttccgtccttatagcgtttattggtcttatgggtattcattctaa

>22311AG
atgcaagatgtccaaaacccaggcggcactaaaagagacgaactcgcaagagagcttaac
gctgatacaacgagcaacattttaaacaacaacaccggaggcaatgtcgcaggggcgttg
agtaacgctttctcccaatacctttattcgcttttaggggcgtatcccacgaaactcaat
agtaacgatgtgtctgcgaacgctcttttaagtggtgcggtaggcagtgggacttgtgcg
gctgcagggacggctggtagcacttctcttaacactcaaagtgcttgcaccgctgcgggc
tattactggctccctagcttgactgataggattttaagcacgatcggcagccagactaac
tacggcacgaacaccaatttccccaacatgcaacaacagctcacctacttgaatgcggcg
aatgtgttttttaacgcgatgaataaggctttagagaagaatgggactgctactactagt
ggaactaatggtgcgactggttcagatggtcaaacttactccacaaaagctatccaatac
cttcaaggccaacaaaatatcttaaataacgcggcgaacttgctcaagcaagatgaattg
ctcttagaagctttcaactccgccgtagccgccaatattgggaataaggaattcaattca
gccgtctttacaggtttggtgcaaggcattattgatcaatctcaagcggtttataacgag
ctcactaaaaacaccattagcgggagcgcggttaatagcgttgggataaactccaaccaa
gctaacgctgtgcaagggcgcgctagtcagctccctaacgctctttataacgcgcaagta
actttggataaaatcaacgcgctcaacaatcaggtgagaagcatgccttacttgccccaa
ttcagagccgggaacagccgtgcgacgaatattttgaacgggttttacaccaaaataggc
tataagcagttctttgggaagaaaaggaatatcggtttgcgctattatggcttcttctct
tataatggggcgagcgtgggctttagatccactcaaaacagcgtagggttatacacttat
ggggtggggactgatgtgttgtataacatctttagccgctcctatcaaaaccgctctgtg
gatatgggcttttttagcggtatccaattagccggtgagaccgtccaatccacgctcaga
gatgaccccaatgtgaaattgcatggcaaaatcaataacacgcacttccagttcctcttt
gacttcggtatgaggatgaacttcggtaagttggacgggaaatccaaccgccacaaccag
cacacggtggaatttggcgtagtggtgcctacgatttataacacttattacaaatcagca
gggactaccgtgaagtatttccgtccttatagcgtttattggtcttatgggtattcattc
taa

>1002IGA
ttgataaggaaaatcatgataaagaagaatagaacgctgtttcttagtctagccctttgc
gctagcataagttatgccgaagatgatggagggtttttcaccgtcggttatcagctcggg
caagtcatgcaagatgtccaaaacccaggcggcactaaaagagacgaactcgcaagagag
cttaacgctgatgtaacgaacaacattttaaacaacaacaccggaggcaatgtcgcaggg
gcgttgagtaacgctttctcccaatacctttattcgcttttaggggcgtatccagagaaa
ctcaatggtaacgatgtgtctgcgaacgctcttttagggggtgcggtaggcagtgggact
tgcgcggctgcagggacggctggtggcaattctcttaacactcaaagcgcttgcaccgct
gcgggctattactggctccctagcttgactgacaggattttaagcacgatcggcagccag
actaactacggcacgaacaccaatttccccaacatgcaacaacagctcacctacttgaat
gcggcgaatgtgttttttaacgcgatgaataaggctttagaggccaaaaatggaactact
aatggtgcgactggtcaaaatggtcaaacttactctcaacaagctatccaataccttcaa
ggccaacaaaatatcttaaataacgcagcgaatttgctcaagcaagacgaattgctctta
gaagctttcaactctgccgtagccgccaacattgggaataaggaattcaattcagccgct
tttacaggtttggtgcaaggcatcattgatcaatctcaattggtttataacgagctcact
aaaaacaccattagcgggagcgcggttaatagcgctgggataaattccaaccaagctaac
gctgtgcaagggcgcgccagtcagctccctaacgctctttataacgcgcaagtaactttg
gataaaatcaacgcgctcaataatcaagtgagaagcatgccttacttgccccaattcaga
gccgggaacagccgtgcgacgaatattttaaacgggttttacaccaaaataggctataag
caattcttcgggaagaaaaggaatatcggtttgcgctattatggtttcttttcttataac
ggagcgagcgtgggctttagatccactcaaaatagcgtagggttatacacttatggggtg
gggactgatgtgttgtataacatctttagccgctcctatcaaaaccgctctgtggatatg
ggcttttttagcggtatccaattagccggtgagaccgtccaatccacgctcagagatgac
cccaatgtgaaattgcacggcaaaatcaataacacgcacttccagttcctctttgacttc
ggtatgaggatgaacttcggtaagttggacgggaaatccaaccgccacaaccagcacacg
gtggaatttggcgtggtggtgcctacgatttataacacttattacaaatcagcagggact
accgtgaagtatttccgtccttatagcgtttattggtcttatgggtattcattctaa

>22402AG
atgataaagaaaaacagaacgctgtttcttagtctagccctttgcgctagcataagttat
gccgaagacgatggagggttttttaccgtcggttatcagctcgggcaagtcatgcaagat
gtccaaaacccaggcggcgctaaaagcgacgaactcgccagagagcttaacgctgatgta
acgaacaacattttaaacaacaacaccggaggcaatgtcgcaggggcgttgagtaacgct
ttctcccaatacctttattcgcttttaggggcgtatcccacgaaactcaatagtaacgat
atgtctgcgaacgctcttttaagtggtgcggtaggcagtgggacttgtgcggctgcaggg
acggctggtggctcaactcttaacactcaaagtgcttgcaccgctgcgggctattactgg
ctccctagcttgactgataggattttaagcacgatcggcagccagactaactacggcacg
aacaccaatttccccaacatgcaacaacagctcacttacttgaatgcggggaatgtgttt
tttaatgcgatgaataaggctttagagaagaatgggactgctactactagtggaactaat
ggtgcgactggttcagatggtcaaacttactccacacaagctatccaataccttcaaggc
caacaaaatattctcaataacgcagcgaacttgctcaagcaagatgaattgctcttagaa
gctttcaactctgccgtagccgccaacattgggaataaggaattcaattcggccgctttt
acaggtttggtgcaaggcatcattgatcaatctcaagcggtttataacgagctcactaaa
aacaccattagcgggagcgcggttaatagcgctgggataaactccaaccaagctaacgct
gtgcaagggcgcgctagtcagctccctaacgctctttataacgcgcaagtaactttggat
aagatcaatgcgctcaataatcaagtcagaagcatgccttacttgccccaattcagagcc
gggaacagccgttcaacgaatattttaaacgggttttacactaaagtgggctataagcaa
ttcttcgggaagaaaaggaatatcggtttgcgctattatggtttcttttcttataacgga
gcgagcgtgggctttagatccactcaaaataatgtagggttatacacttatggggtgggg
actgatgtgttgtataacatctttagccgctcctatcaaaaccgctctgtggatatgggc
ttttttagcggtatccaattagccggtgagaccgtccaatccacgctcagagatgacccc
aatgtgaaattgcatgggaaagtcaataacacgcacttccagttcctctttgacttcggt
atgcggatgaacttcggtaagttggatgggaaatccaaccgccacaaccagcacacggtg
gaatttggcgtagtggtgcctacgatttataacacttattacaaatccgcagggactacc
gtgaagtatttccgtccttatagcgtttattggtcttatgggtattcattctaa

>22367IM
atgataaagaaaaatagaacgctgtttcttagtctagccctttgtgctagcataagttat
gccgaagatgatggagggtttttcaccgtcggttatcagctcgggcaagtcatgcaagat
gtccaaaacccaggcggcactaaaagagacgaactcgcaagagagcttaacgctgataca
acgaacaacattttaaacaacaacaccggaggcaatgtcgcaggggcgttgagtaacgct
ttctcccaatacctttattcgcttttaggggcgtatccagagaaactcaatggtaacgat
gtgtctgcgaacgctcttttagggggtgcggtaggcagtgggacttgcgcggctgcaggg
acggctggtagtagctctcttaacactcaaagcgcttgcaccgctgcgggctattactgg
ctccctagcctttctgatagggttttaagcacgatcggcagccagactaactacggcacg
aacaccaatttccccaacatgcaacaacagctcacctacttgaatgcggcgaatgtgttt
tttaatgcgatgaataaagctttagagaccaaaaatggaactaatggagctggtggtgcg
actggtcaaaatggtcaaacttactctcaagacgctattaaataccttcaaggccaacaa
aatattctcaataacgcagccaacttgctcaagcaagatgaattgctcttagaagctttc
aactccgccgtagccgccaacattgggaataaggaattcaattcagccgtctttacaggt
ttggtgcaaggcatcattgatcaatctcaagcggtttataacgagctcactaaaaacacc
attagcgggagtgcggttaatagtgctgggataaactccaaccaagctaacgctgtgcaa
gggcgcgccagtcagctccctaacgctctttataacgcgcaagtaactttggataaaatc
aatgcgctcaataatcaggtcagaagcatgccttacttgccccaattcagagccgggaac
agccgtgcgacgaatatcatgaacgggttttacaccaaaataggctataagcaattcttc
gggaagaaaaggaatatcggtttgcgctattatggcttcttttcttataacggggcgagc
gtgggctttagatccactcaaaacagcgtagggttatacacttatggggtggggactgat
gtgctgtataacatctttagccgctcctatcaaaaccgctctgtggatatgggctttttt
agcggtatccaattagccggcgaaaccgtccaatccacgctcagagatgaccccaatgtg
aaattgcacggcaaaatcaataacacgcacttccagttcctctttgacttcggtatgcgg
atgaacttcggtaagttggacgggaaatccaaccgccacaaccagcacacggtggaattt
ggcgtagtggtgcctacgatttataacacttattacaaatcagcagggactaccgtgaag
tatttccgtccttatagcgtttattggtcttatgggtattcattctaa

>22385G
atgataaagaaaaatagaacgctgtttcttagtctagccctttgcgctagcataagttat
gccgaagacgatggagggtttttcaccgtcggttatcagctcgggcaggtcatgcaagat
gtccaaaacccaggcggtgctaaaagcgacgaactcgccagagagcttaacgctgatgta
acgaacaacattttaaacaacaacaccggaggcaatgtcgcaggggcgttgagtaacgct
ttctcccaatacctttattcgcttttaggggcgtatcccacgaaactcaatagtaacgat
gtgtctgcgaacgctcttttaagtggtgcggtaggcagtgggacttgcgcggctgcaggg
acggccggtggctcaactcttaacactcaaagcgcttgcaccgctgcgggctattactgg
ctccctagcttgactgacaggattttaagcacgatcggcagccagactaactacggcacg
aacaccaatttccccaacatgcaacaacagctcacctacttgaatgcggggaatgtgttt
tttaatgcgatgaataaggctttagagaataagaatggaactagtggtgctagtggaact
aatagtgcgactggttcagatggtcaaactcacactcaacaagctatccaataccttcaa
ggtcaacaaaatatcttaaataacgcagcgaacttgctcaagcaagatgaattgctctta
gaagctttcaactctgccgtagccgccaacattgggaataaggaattcaattcggccgtt
tttacaggtttggtgcaaggcattattgatcaatctcaagcggtttataacgagctcact
aaaaacaccattagcgggagcgcagttaatagcgctgggataaatcccaaccaagctaac
gctgtgcaagggcgtgctagtcagctccctaacgctctttataatgcgcaagtaactttg
gataaaatcaacgcgctcaacaatcaggtcagaagcatgccttacttgcctcaattcaga
gccggtaacagccgtgcaacgaatattttaaacgggttttacaccaaaataggctataag
caattcttcgggaagaaaaggaatatcggtttgcgctattacggtttcttttcttataac
ggagcgagcgtgggctttagatccactcaaaataatgtagggttatacacttatggggtg
gggactgatgtgttgtataacatctttagccgctcctatcaaaaccgctctgtggatatg
ggcttttttagcggtatccaattagccggcgaaaccgtccaatccacgctcagagatgat
cccaatgtgaaattgcatgggaaaatcaataacacgcacttccagttcctctttgacttc
ggtatgaggatgaacttcggtaagttagacgggaaatccaaccgccacaaccagcacacg
gtggaatttggcgtggtggtgcctacgatttataacacttattacaaatccgcagggact
accgtgaagtatttccgtccttatagcgtttattggtcttatgggtattcattctaa

>3120AG
atgaagaaaaatagaacgctgtttcttagtctagccctttgcgctagcataagttatgcc
gaagatgatggagggtttttcaccgtcggttatcagctcggacaggttatgcaagatgtc
caaaacccaggcggcactaaaagagatgaactcgcaagagagcttaacgctgatgtaacg
aacaatattttaaacaacaacaccggaggcaatgtcgcaggggcgttgagtaacgctttc
tcccaatacctttattcgcttttaggggcgtatccagagaaactcaatggtaacgatgtg
tctgcgaacgctcttttagggggtgcggtaggcagtgggacttgcgcggctgcagggacg
gctggtagtagctctcttaacacccaaagcgcttgcaccgctgcgggctattactggctc
cctagcctttctgacagggttttaagcacgatcggcagccagactaactacggcacgaac
accaatttccccaacatgcaacaacagctcacctacttgaatgcggcgaatgtgtttttt
aatgcgatgaataaggctttagagaaaaatggaactagtggaactagtggaactagtggt
gcgactggttcagatggtcaaacttactccacacaagccatccaataccttcaaggccaa
caaactatcttaaataacgcagcgaacttgctcaagcaagatgaattgctcctagaagct
ttcaactctgccgtggccgctaacattgggaataaggaattcaattcagccgtttttaca
ggtttggtgcaaggcattattgatcaatcccaagcggtttataacgaactcagtaaaaac
cccattagcgggagcgcggttaatagcgctgggataaatcccaaccaagctaacgctgtg
caagggcgcgctaatcagctctctaacgctctttataacgcgcaagtaactttggataaa
atcaatgcgctcaacaatcaagttaggagcatgccttacttgccccaattcagagccggt
aacagccgttcaacgaatattttaaacgggttttacactaaagtgggctataagcaattc
ttcgggaagaaaaggaatatcggtttgcgctattatggtttcttttcttataatggagcg
agcgtgggctttagatccactcaaaataatgtagggttatacacttatggggtggggact
gatgtgttgtataacatctttagccgctcctatcaaaaccgctctgtggatatgggcttt
tttagcggtatccaattagccggtgagaccgtccaatccacgctcagagatgaccccaat
gtgaagttgcatgggaaagtcaataacacgcacttccagttcctctttgacttcggtatg
cggatgaacttcggtaagttggacgggaaatccaaccgccacaaccagcacacggtggaa
tttggcgtagtggtgcctacgatttataacacttattacaaatcagcagggactaccgtg
aagtatttccgtccttatagcgtttattggtcttatgggtattcattctaa

>3053AG
atgataaagaagaatagaacgctgtttcttagtctagccctttgcgctagcataagttat
gccgaagacgatggagggtttttcaccgtcggttatcagctcggacaagtcatgcaagat
gtccaaaacccaggcggtgctaaaagcgacgaactcgccagagagcttaacgctgatgta
acgaacaacattttaaacaacaacaccggaggcaatgtcgcaggggcgttgagtaacgct
ttctcccaatacctttattcgcttttaggggcgtatcccacgaaactcaatagtaacgat
gtgtccgcgaacgctcttttaagtggtgcggtaggcagtgggacttgcgcggctgcgggg
acggctaatagcagctctcttgataatagtcaaagcgcttgcaccgctgcgggctattac
tggctccctagcttgactgacaagattttaagcacgatcggcagccagaccaactacggc
acgaacaccaatttccccaacatgcaacaacagctcacctatttgaatgcggggaatgtg
ttttttaacgcgatgaataaggctttagagaagaatgggactactaatggcactagtagc
gctagcggtgcgactggttcagatggtcaaacttactccacacaagctatccaatacctt
caaggccaacaaaatatcttaaataacgcagcgaacttgctcaagcaagacgaattgctt
ttagaagctttcaactctaccgtagccgccaacattgggaataaggaattcaattcagcc
gcttttacaggtttggtgcaaggcattattgatcaatctcaagcggtttataacgagctc
actaaaaacaccattagcgggagcgcggttgatagcgctgggataaattccaaccaagct
aacgctgtgcaagggcgtgctagtcagctccctaacgctctttataatgcgcaagtaact
ttggataagatcaatgcgctcaataatcaagtcagaagcatgccttacttgccccaattc
agagccgggaacagccgtgcgacgaatattttaaacgggttttacaccaaaataggctac
aagcaattcttcgggaagaaaaggaatatcggtttgcgctattatggtttcttttcttat
aacggagcgagcgtgggctttagatccactcaaaataatgtagggttatacacttatggg
gttgggactgatgtgttgtataacatctttagccgctcctatcaaaaccgctctgtggat
atgggcttttttagcggtatccaattagccggcgaaaccgtccaatccacgctcagagat
gaccccaatgtgaaattgcatgggaaaatcaataacacgcacttccagttcctctttgac
tttggtatgaggatgaacttcggtaagttggatgggaaatccaaccgccacaaccagcac
acggtggaatttggcgtggtggtgcctacgatttataacacttattacaaatccgcaggg
actaccgtgaagtatttccgtccttatagcgtttattggtcttatgggtattcattctaa

>22389IMDU
atgataaagaagaatagaacgctgtttcttagtctagccctttgcgctagcataagttat
gccgaagatgatggagggtttttcaccgtcggttatcagcttgggcaagtcatgcaagat
gtccaaaacccaggcggcgctaaaagcgacgaactcgctagagagcttaacgctgatgta
acgaacaacattttaaacaacaacaccggaggcaatgtcgcaggggcgttgagtaacgct
ttctcccaatacctttattcgcttttaggggcgtatcccacgaaactcaatagtaacgat
gtgtctgcgaacgctcttttaagtggtgcggtaggcagtgggacttgtgcggctgcaggg
acggctggtggctcaactcttaacactcaaagcgcttgcaccgctgcgggctattactgg
ctccctagcttgactgataggattttaagcacgatcggcagccagactaactacggcacg
aacaccaatttccccaacatgcaacaacagctcacttacttgaatgcggggaatgtgttt
tttaatgcgatgaataaggctttagagaagaatgggactgctactactagtggcactaat
ggtgcgactggttcagatggtcaaacttactctcaacaagccatccaataccttcaaggc
caacaaaatatcttaaataacgcagcgaacttgctcaagcaagacgaattgcttttagaa
gctttcaactctgccgtagccgccaacattgggaataaggaattcaattcagccgctttt
acaggtttggtgcaaggcattattgatcaatcccaatcggtttataacgaactcagtaaa
aaccccattagcgggagcgcggttggtagcgctgggataaatcccaaccaagctaacgct
gtgcaagggcgtgctagtcagctccctaacgctctttataacgcgcaagtaactttggat
aaaatcaatgcgctcaacaatcaggtgagaagcatgccttacttgccccaattcagagcc
ggtaacagccgtgcgacgaatattttaaacgggttttacaccaaaataggctataagcaa
ttcttcgggaagaaaaggaatatcggtttgcgctattatggtttcttttcttataacgga
gcgagcgtgggctttagatccactcaaaacaatgtagggttatacacttatggggtgggg
actgatgtgttgtataacatctttagccgctcctatcaaaaccgctctgtggatatgggc
ttttttagcggtatccaattagccggtgagaccgtccaatccacgctcagagatgacccc
aacgtgaaattgcatggcaaaatcaataacacgcatttccagtttctctttgacttcggt
atgcgcatgaacttcggtaagttggacgggaaatccaaccgccacaaccagcacacggtg
gaatttggcgtggtggtgcctacgatttataacacttattacaaatcagcagggactacc
gtgaagtatttccgtccttatagcgtttattggtcttatgggtattcattctaa

>22021G
atgataaagaaaaatagaacgctgtttcttagtctagccctttgcgctagcataagttat
gccgaagatgatggagggtttttcaccgtcggctatcagctcgggcaagtcatgcaagat
gtccaaaacccaggcggcactaaaagagacgaactcgcaagagagcttaacgctgatgta
acgaacaacattttaaacaacaacaccggaggcaatgtcgcaggggcgttgagtaacgct
ttctcccaatacctttattcgcttttaggggcgtatccagagaaactcaatggtaacgat
gtgtctgcgaacgcccttttaggaggtgcggtaggcagtgggacttgcgcggctgcaggg
acggctggtagcaactctcttaacactcaaagcgcttgcaccgctgcgggctattactgg
ctccctagcctttctgacagggttttaagcacgatcggcagccagactaactacggcacg
aacaccaatttccccaacatgcaacaacagctcacctacttgaatgcggcgaatgtgttt
tttaatgcgatgaataaggctttagataaaaatggaactggtggaactagtggagctagt
ggtgcgactggtcaaaatggtcaaacttactctgaaaacgctattaaataccttcaaggc
caacaaactattctcaataacgcagctaacttgctcaagcaagatgaattgcttttagaa
gctttcaactctgccgtggccgctaacattgggaataaggaattcaattcagccgttttt
acaggtttggtgcaaggcattattgatcaatcccaatcggtttataacgagctcagtaaa
aaccccattagcgggagcgcagttaatagcgctgggataaatagcaaccaagctaacgct
gtgcaagggcgtgctaatcagctctctaacgctctttataacgcgcaagtaactttggat
aagatcaatgcgctcaacaatcaggtcagaagcatgccttacttgccccaattcagggcc
gggaacagccgttcaacgaatatcatgaacgggttttacaccaaaataggctataagcaa
tttttcgggaagaaaaggaatatcggtttgcgctattatggcttcttttcttataacgga
gcgagcgtgggctttagatccactcaaaataatgtagggttatacacttatggggtgggg
actgatgtgttgtataacatctttagccgctcctatcaaaaccgctctgtggatatgggc
ttttttagcggtatccaattagccggtgagaccgtccaatccacgctcagagatgacccc
aatgtgaaattgcacggcaaaatcaataacacgcacttccagtttctctttgacttcggt
atgaggatgaacttcggtaagttggacgggaaatccaaccgccacaaccagcacacggtg
gaatttggcgtagtggtgcctacgatttataacacttattacaaatccgcagggactacc
gtgaagtatttccgtccttatagcgtttattggtcttatgggtattcattctaa

>3118AG
atgaagaaaaatagaacgctgtttcttagtctagccctttgcgctagcataagttatgcc
gaagatgatggagggtttttcaccgtcggctatcagctcgggcaagtcatgcaagatgtc
caaaacccaggcggcactaaaagagacgaactcgcaagagagcttaacgctgatgtaacg
aacaacattttaaacaacaacaccggaggcaatgtcgcaggggcgttgagtaacgctttc
tcccaatacctttattcgcttttaggggcgtatccagagaaactcagtggtaacgatgtg
tctgcgaacgctcttttagggggtgcggtaggcagtgggacttgtgcggctgcagggacg
gctggtggcaattctcttaacactcaaagcgcttgcaccgctgcgggctattactggctc
cctagcctttctgacagggttttaagcacgatcggcagccagactaactacggcacgaac
accaatttccccaacatgcaacaacagctcacctacttgaatgcggcgaatgtgtttttt
aatgcgatgaataaggctttagagaagaatgggactgctactactagtggaactaatggt
gcgactggttcagatggtcgaacttactccacacaagctatccaataccttcaaggccaa
caaaatattctcaataacgcagcgaacttgctcaagcaagatgaattgctcctagaagct
ttcaactctgccgtagctgctaacattgggaataaggaattcaattcagccgtttttaca
ggtttggtgcaaggcattattgatcaatctcaatcggtttatagcgaactcagtaaaaac
cccattagcgggagcgcgtttaatagcgctacaaatggccaactaactaaccaagctaac
gctgtgcaagggcgcgctagtcagctctctaacgctctttataatgcgcaagtaactttg
gataaaatcaatgcgctcaacaatcaggttaggagcatgccttacttgccccaattcaga
gccgggaacagccgttcaacgaatattttaaacgggttttacactaaagtgggctataag
caattcttcgggaagaaaaggaatatcggtttgcgctattatggtttcttttcttataac
ggagcgagcgttggctttagatccactcaaaataatgtagggttatacacttatggggtg
gggactgatgtgttgtataacatctttagccgctcctatcaaaaccgctctgtggatatg
ggcttttttagcggtatccaattagccggtgagaccgtccaatccacgctcagagatgat
cccaatgtgaaattgcatgggaaagtcaataacacgcacttccagttcctctttgacttc
ggtatgcggatgaacttcggtaagttggacgggaaatccaaccgccacaaccagcacacg
gtggaatttggcgtagtggtgcctacgatttataacacttattacaaatcagcagggact
accgtgaagtatttccgtccttatagcgtttattggtcttatgggtattcattctaa

>1057IGA
atgataaagaaaaatagaacgctgtttcttagtctagccctttgcgctagcataagttat
gccgaagatgatggagggtttttcaccgtcggttatcagctcggacaagtcatgcaagat
gtccaaaacccaggcggtgctaaggccgacgaactcgccagagagcttaacgctgatgta
acgaacaacattttaaacaacaacaccggaggcaatgtcgcaggggcgttgagtaacgct
ttctcccaatacctttattcgcttttaggggcgtatccagagaaactcaatggtaacgat
gtgtctgcgaacgcccttttaggaggtgcggtaggcagtgggacttgcgcggctgcaggg
acggctggtagcaactctcttaacactcaaagcgcttgcaccgctgcgggctattactgg
ctccctagcctttctgacagggttttaagcacgatcggcagccagactaactacggcacg
aacaccaatttccccaacatgcaacaacagctcacctacttgaatgcggcgaatgtgttt
tttaatgcgatgaataaggctttagagaccaaaaatggaactagtagtgcgactggtcaa
aatggtcaaacttactctcaacaagctattcaataccttcaaggccaacaaactattctc
aataacgcagccaacttgctcaagcaagatgaattgctcctagaagctttcaactctgcc
gtggccgctaacattgggaataaggaattcaattcagccgtttttacaggtttggtgcaa
ggcattattgatcaatcccaatcggtttataacgaactcagtaaaaaccccattagcggg
agcgcgtttaataacgctacaggtggccaactaactaaccaagctaacgctgtgcaaggg
cgcgctaatcagctctctaacgctctttataacgtgcaagtaactttggataaaatcaat
gcgctcaacaatcaggttagaagcatgccttacttgccccaattcagggccgggaacagc
cgttcaacgaatattttaaacgggttttacaccaaagtgggctataagcaattcttcggg
aagaaaaggaatatcggtttgcgctattatggtttcttttcttataacggagcgagcgtg
ggctttagatccactcaaaacagcgtagggttatacacttatggggtggggactgatgtg
ttgtataacatctttagccgctcctatcaaaaccgctctgtggatatgggcttttttagc
ggtatccaattagccggtgaaaccgtccaatccacgctcagagatgatcccaatgtgaaa
ttgcatggcaaaatcaataacacgcacttccagttcctctttgactttggtatgaggatg
aacttcggtaagttagacgggaaatccaaccgccacaaccagcacacggtggaatttggc
gtagtggtgcctacgatttataacacttattacaaatccgcagggactaccgtgaagtat
ttccgtccttatagcgtttattggtcttatgggtattcattctaa

>3046G
atgataaagaaaaatagaacgctgtttcttagtctagccctttgcgctagcataagttat
gccgaagatgatggagggtttttcaccgtcggttatcagctcgggcaagtcatgcaagat
gtccaaaacccaggcggcactaaaagagacgaactcgcaagagagcttaacgctgatgta
acgaacaacattttaaacaacaacaccggaggcaatgtcgcaggggcgttgagtaacgct
ttctcccaatacctttattcgcttttaggggcgtatccagagaaactcaatggtaatgat
gtgtctgcgaacgctcttttagggggtgcggtaggcagtgggacttgcgcggctgcaggg
acggctggtggcaattctcttaacacccaaagcgcttgcaccgctgcgggctattactgg
ctccctagcctttctgatagggttttaagcacgatcggcagccagactaactacggcacg
aacaccaatttccccaacatgcaacaacagctcacctacttgaatgcggcgaatgtgttt
tttaatgcgatgaataaggctttagagaccaaaaatggaactagtggaactagtggtgcg
actggtcaaaatggtcaaacttactctacacaagctattgcttaccttcaaggccaacaa
actattctcaataacgcagccaacttgctcaagcaagacgaattgctcctagaagctttc
aactctgccgtggccgctaacattgggaataaggaattcaattcagccgtttttacaggt
ttggtgcaaggcattattgatcaatcccaatcggtttataacgaactcagtaaaaacccc
attagcgggagtgcggttaatagtgctgggataaataacaaccaagctaacgctgtgcaa
gggcgcgctaatcagctctctaacgctctttataacgcgcaagtaactttggataaaatc
aatgcgctcaacaatcaggttagaagcatgccttacttgcctcaattcagagccgggaac
agccgttcaacgaatattttaaacgggttttacactaaagtgggctataagcaattcttc
gggaagaaaaggaatatcggtttgcgctattatggtttcttttcttataacggagcgagc
gtgggctttagatccactcaaaataatgtagggttatacacttatggggtggggactgat
gtgttgtataacatctttagccgctcctatcaaaaccgctctgtggatatgggctttttt
agcggtatccaattagccggtgagaccgtccaatccacgctcagagatgaccccaatgtg
aaattgcatgggaaagtcaataacacgcacttccagttcctctttgacttcggtatgcgg
atgaacttcggtaagttggacgggaaatccaaccgccacaaccagcacacggtggaattt
ggcgtagtggtgcctacgatttataacacttattacaaatcagcagggactaccgtgaag
tatttccgtccttatagcgtttattggtcttatgggtattcattctaa

>26084DGA
atgataaagaaaaatagaacgctgtttcttagtctagccctttgtgctagcataagttat
gccgaagacgatggagggtttttcaccgtcggttatcagctcgggcaagtcatgcaagat
gtccaaaacccaggcggcgctaaaagcgacgaactcgccagagagcttaacgctgatgta
acgaacaacattttaaacaacaacaccggaggcaatgtcgcgggggcgttgagtaacgct
ttctcccaatacctttattcgcttttaggggcgtatccagagaaactcaatggtaacgat
gtgtccgcgaacgctcttttaagtggtgcggtaggcagtgggacttgtgcggctgcaggg
acggccggtggcacttctcttaacactcaaagcgcttgcaccgctgcgggctattactgg
ctccctagcttgactgataggattttaagcacgatcggcagccagactaactacggcacg
aacaccaatttccccaacatgcaacaacagctcacctacttgaatgcggcgaatgtgttt
tttaatgcgatgaataaggctttagagaccaaaaatggaactagtggaactagtggagct
agtggtgcgactggtcaaaatggtcaaacttactctcaaaacgctattgcttaccttcaa
ggccaacaaactattctcaataacgcagccaacttgctcaagcaagatgaattgctccta
gaagctttcaactctgccgtagccgctaacattgggaataaggaattcaattcagccgtt
tttacaggtttggtgcaaggcattattgatcaatctcaatcggtttataaagaactcagt
aaaaaccccattagcgggagcgcggttaatagcactgggataaactccaaccaagctaac
gctgtgcaagggcgcgccagtcagctccctaacgctctttataacgcgcaagtcactttg
gataaaatcaatgcactcaacaatcaggtgagaagcatgccttacttgccccaattcaga
gccgggaacagccgtgcgacgaatattttaaacgggttttacaccaaaataggctacaag
caattcttcgggaagaaaaggaatatcggtttgcgttattacggcttcttctcttacaat
ggggcgagcgtgggctttagatccactcaaaacagcgtagggttatacacttatggggtg
gggactgatgtgttgtataacatctttagccgctcctatcaaaaccgctctgtggatatg
ggcttttttagcggtatccaattagccggcgaaaccgtccaatccacgctcagagatgac
cccaatgtgaaattgcatgggaaaatcaataacacgcacttccagttcctctttgacttc
ggtatgaggatgaacttcggtaagttagacgggaaatccaaccgccacaaccagcacacg
gtggaatttggcgtagtggtgcctacgatttataacacttattacaaatcagcagggact
accgtgaagtatttccgtccttatagcgtttattggtcttatgggtattcattctaa

>22366G
atgaagaaaaatagaacgctgtttcttagtctagccctttgcgctagcataagttatgcc
gaagatgatggagggtttttcaccgtcggttatcagctcgggcaagtcatgcaagatgtc
caaaacccaggcggcactaaaagagacgaactcgcaagagagcttaacgctgatacaacg
aacaacattttaaacaacaacaccggaggcaatgtcgcaggggcgttgagtaacgctttc
tcccaatacctttattcgcttttaggggcgtatccagagaaactcaatggtaacgatgtg
tctgcgaacgcccttttagggggtgcggtaggcagtgggacttgcgcggctgcagggacg
gctggtagcaattctcttaacactcaaagcgcttgcaccgctgcgggctattactggctc
cctagcctttctgacagggttttaagcacgatcggcagccagactaactacggcacgaac
accaatttccccaacatgcaacaacagctcacctacttgaatgcggcgaatgtgtttttt
aatgcgatgaataaggctttagagaaaaatggaactagtggaactagtggaactaatggt
gcgactggtcanaatggtcaaacttactctgaaaacgctattaaataccttcaaggccaa
caaactattctcaataacgcagccaacttgctcaagcaagatgaattgctcttagaagct
ttcaactctgccgtggccgccaacattgggaataaggaattcaattcagccgtttttaca
ggtttggtgcaaggcattattgatcaatcccaatcggtttataacgaactcagtaaaaac
cccattagcgggagcgcggttaatagcgctgggatagatancaaccaagctaacgctgtg
caagggcgcgctaatcagctctctaacgctctttataacgcagaagtgactttgaataag
atcaacgcgctcaacaatcaagtcaggagcatgccttacttgccccaattcagggccggg
aacagccgttcaacgaatattttaaacgggttttacactaaagtgggctataagcaattc
ttcggaaagaaaaggaatatcggtttgcgctattatggtttcttttcttataacggagcg
agcgtgggctttagatccactcaaaataatgtagggttatacacttatggggtgggaact
gatgtgttgtataacatctttagccgctcctatcaaaaccgctctgtggatatgggcttt
tttagcggtatccaattagccggtgagaccatccaatccacgctcagagatgaccccaat
gtgaaattgcatgggaaagtcaataacacgcacttccagttcctctttgacttcggtatg
cggatgaacttcggtaagttggatgggaaatccaaccgccacaaccagcacacggtggaa
tttggcgtagtggtgcctacgatttataacacttattacaaatcagcagggactaccgtg
aagtatttccgtccttatagcgtttattggtcttatgggtattcattctaa

>1088IGA
atgaagaaaaatagaacgctgtttcttagtctagccctttgcgctagcataagttatgcc
gaagatgatggagggtttttcaccgtcggttatcagctcgggcaagtcatgcaagatgtc
caaaacccaggcggcactaaaagagacgaactcgcaagagagcttaacgctgatgtaacg
aacaacattttaaacaacaacaccggaggcaatgtcgcaggggcgttgagtaacgctttc
tcccaatacctttattcgcttttaggggcgtatccagagaaactcaatggtaacgatgtg
tctgcgaacgctcttttagggggtgcggtaggcagtgggacttgcgcggctgcagggacg
gctggtggtagctctcttaacactcaaagcacttgcaccgctgcgggctattactggctc
cctagcctttctgacagggttttaagcacgatcggcagccagactaactacggcacgaac
accaatttccccaacatgcaacaacagttcacctacttgaatgcggcgaatgtgtttttt
aatgcgatgaacaaggctttagagaccaaaaatggaactagtggagctagtggtgcgact
ggtcaaaatggtcaaacttactctcaacaagctattgcttaccttcaaggccaacaaact
attctcaataacgcagctaacttgctcaagcaagatgaattgctcctagaagctttcaac
tctgccgtggccgctaacattgggaataaggaattcaattcggccgcttttacaggtttg
gtgcaaggcatcattgatcaatctcaagcggtttataacgagctcactaaaaacaccatt
agcgggagtgcggttaatagcgctgggataaactccaaccaagctaacgctgtgcaaggg
cgtgccagccagctccctaacgctctttataacgcgcaagtaactttggataaaatcaat
gcgctcaacaatcaagtgagaagcatgccttacttgccccaattcagagccgggaacagc
cgcgcaacgaatattttaaacgggttttacactaaaataggctataagcaattcttcggg
aagaaaaggaatatcggtttgcgctattatggtttcttttcttataacggagcgagcgtg
ggctttagatccactcaaaatagcgtagggttatacacttatggggtggggactgatgtg
ttgtataatatctttagccgctcctatcaaaaccgctctgtggatatgggcttttttagc
ggtatccaattagccggtgagaccttccaatccacgctcagagacgatcccaatgtgaaa
ttgcatgggaaaatcaacaacacgcacttccagttcctctttgacttcggtatgaggatg
aactttggtaagttggacgggaaatccaaccgccacaaccagcacacggtggaatttggc
gtagtggtgcctacgatttataacacttattacaaatccgcagggactaccgtgaagtat
ttccgtccttatagcgtttattggtcttatgggtattcattctaa

>2015G
atgataaagaagaatagaacgctgtttcttagtctagccctttgcgctagcataagttat
gccgaagacgatggagggtttttcaccgtcggttatcagctcgggcaagtcatgcaagat
gtccaaaacccaggcggcgctaaaagcgacgaactcgctagagagcttaacgctgatgta
acgaacaacattttaaacaacaacaccggaggcaatgtcgcaggggcattgagtaacgct
ttctcccaatacctttattcgcttttaggggcgtatcccacgaaactcaatggtaacgat
gtgtctgcgaacgctcttttaagtggtgcggtaggcagtgggacttgcgcggctgcaggg
acggccggtggcacatctcttaacactcaaagtgcttgcaccgctgcgggctattactgg
ctccctagcttgactgataggattttaagcacgatcggcagccagactaactacggcacg
aacaccaatttccccaacatgcaacaacagctcacctacttgaacgcggggaatgtgttt
tttaacgcgatgaataaggctttagagaagaatggaaccactactactagcggcactagc
ggtgcgactggttcagatggtcaaacttactccacacaagccattcaataccttcaaggc
caacaaaatatcttaaataacgcagcgaacttgctcaagcaagatgaattgctcttagaa
gctttcaactctgccgtagccgccaacattgggaataaggaattcaattcagcggttttt
acaggtttggtgcaaggcattattgatcaatctcaagcggtttataacgagctcactaaa
aacaccattagcgggagcgcggttaatagcgctgggataaattccaaccaagctaacgct
gtgcaagggcgcgctagtcagctccctaacgctctttataacgcgcaagtaactttggat
aaaatcaatgcactcaataatcaagttaggagcatgccttacttgccccaattcagagcc
gggaacagccgtgcgacgaatattttaaacgggttttacaccaaaataggctataagcaa
ttctttgggaagaaaaggaatatcggtttgcgctattatggtttcttttcttataacgga
gcgagcgtgggctttagatccactcaaaataatgtagggttatacacttatggggtgggg
actgatgtgttgtataatatctttagccgctcctatcaaaaccgctctgtggatatgggc
ttttttagcggtatccaattagccggtgagaccttccaatccacgctcagagatgatccc
aatgtgaaattgcatgggaaaatcaataacacgcacttccagttcctctttgacttcggt
atgaggatgaacttcggtaagttggacgggaaatccaaccgccacaaccagcacacggtg
gaatttggcgtagtggtgcctacgatttataacacttattacaaatcagcagggaccacc
gtgaagtatttccgtccttatagcgtttattggtcttatgggtattcattctaa

>26083IGA
atgataaagaaaaatagaacgctgtttcttagtctagccctttgcgctagcataagttat
gccgaagatgatggagggtttttcaccgtcggttatcagctcgggcaagtcatgcaagat
gtccaaaacccaggcggcgctaaaagggacgaactcgcaagagagcttaacgctgataca
acgaacaacattttaaacaacaacaccggaggcaatgtcgcaggggcgttgagtaacgct
ttctcccaatacctttattcgcttttaggggcgtatccagagaaactcaatggtaacgat
gtgtctgcgaacgctcttttagggggtgcggtaggcagtgggacttgcgcggctgcaggg
acggctggtagcaattctcttaacactcaaagcgcttgcaccgctgcgggctattactgg
ctccctagcctttctgacagggttttaagcacgatcggcagccagactaactacggcacg
aacaccaatttccccaacatgcaacaacagctcacctacttgaatgcggcgaatgtgttt
tttaatgcgatgaataaggctttagagaaaaatggaactagtggagctagtggtgcgact
ggtcaaaatggtcaaacttactctcaacaagccattcaataccttcaaggccaacaaaat
attctcaataacgcagccaacttgctcaagcaagatgaattgctcctagaagctttcaac
tctgccgtggccgctaacattgggaataaggaattcaattcagccgtttttacaggtttg
gtgcaaggcattattgatcaatcccaatcggtttataacgaactcagtaaaaaccccatt
agcgggagcgcggttaatagcgctgggataaacttcaaccaagctaacgctgtgcaaggg
cgcgctagtcagctccctaacgctctttataacgcgcaagtaactttggataagatcaat
gcgctcaataatcaagtcagaagcatgccttacttgccccaattcagagccgggaacagc
cgttcaacgaatattttaaacgggttttacactaaagtgggctataagcaattcttcggg
aagaaaaggaatatcggtttgcgctattatggcttcttctcttataatggggcgagcgtg
ggctttagatccactcaaaacagcgtagggttatacacttatggggtggggactgatgtg
ttgtataacatctttagccgctcctatcaaaaccgctctgtggatatgggcttttttagc
ggtatccaattagccggcgaaaccgtccaatccacgctcagagatgatcccaatgtgaaa
ttgcatggcaaaatcaataacacgcacttccagttcctctttgacttcggtatgaggatg
aacttcggtaagttagacgggaaatccaaccgccacaaccagcacacggtggaatttggc
gtggtggtgcctacgatttataacacttattacaaatctgcagggactaccgtgaagtat
ttccgtccttatagcgtttattggtcttatgggtattcattctaa

>22095AG
atgataaagaagaatagaacgctgtttcttagtctagccctttgtgctagcataagttat
gccgaagacgatggagggtttttcaccgtcggttatcagctcggacaggtcatgcaagat
gtccaaaacccaggtggcgctaaaagcgacgaactcgccagagagcttaacgctgatgta
acgaacaacattttaaacaacaacaccggaggcaatgtcgcaggggcgttgagtaacgct
ttctcccaatacctttattcgcttttaggggcttaccccacgaaactcaatggtaacgat
gtgtctgcgaacgctcttttacagggtgcggtaggcagtgggacttgcgcggctgcaggg
acggctaatagcggctctcttgataatagtcaaagcgcttgtaccgctgcgggctattac
tggctccctagcttgactgacaagattttaagcacgatcggcagccagactaactacggc
acgaacaccaatttccccaacatgcaacaacagctcacctacttgaatgcggcgaatgtg
ttttttaatgcgatgaataaggctttagcagctaagaatggaactgctactaatagcggt
gcgactggttcagatggtcaaacttactcccaacaagccatccaataccttcaagatcaa
caaaatattctcaataacgcagcgaacttgctcaagcaagatgaattgctcttagaagct
ttcaactctgccgtagccgccaacattgggaataaggaattcaattcggtcgcttttaca
ggtttggtgcaaggcatcattgatcaatctcaagcggtttataacgagctcactaaaaac
accattagcgggagcgcggttaataacgctgggataaaccccaaccaagctaacgctgtg
caagggcgcgctagtcagctccctaacgctctttataacgcgcaagtaactttggataag
atcaatgcgctcaataatcaagtcagaagcatgccttacttgccccaattcagagccggg
aacagccgttcaacgaatattttaaacgggttttacactaaagtgggctataagcaattc
ttcgggaagaaaaggaatatcggtttgcgctattatggtttcttttcttataacggagcg
agcgtgggctttagatccactcaaaataatgtagggttatacacttatggggtggggact
gatgtgttgtataatatctttagccgctcctatcaaaaccgctctgtggatatgggcttt
tttagcggtatccaattagccggtgagaccttccaatccacgctcagagatgatcccaat
gtgaaattgcatggcaaaatcaataacacgcacttccagttcctctttgacttcggtatg
aggatgaacttcggtaagttggacgggaaatccaaccgccacaaccagcacacggtggaa
tttggcgtggtggtgcctacgatttataacacttattacaaatccgcagggactaccgtg
aagtatttccgtccttatagcgtttattggtcttatgggtattcattctaa

>2029IM
atgataaaaaagaatagaacgctgtttcttagtctagccctttgcgctagcataagttat
gccgaagacgatggagggtttttcaccgtcggttatcagctcggacaagtcatgcaagat
gtccaaaacccaggcggcactaaaagagacgaactcgcaagagagcttaacgctgataca
acgaacaacattttaaacaacaacaccggaggcaatgtcgcaggggcattgagtaacgct
ttctcccaatacctttattcgcttttaggggcgtatccagagaaactcaatggtaatgat
gtgtctgcgaacgctcttttagggggtgcggtaggcagtgggacttgcgcggctgcaggg
acggctggtagcaattctcttaacactcaaagcgcttgcaccgctgcgggctattactgg
ctccctagcctttctgacagggttttaagcacgatcggcagccagactaactacggcacg
aacaccaatttccccaacatgcaacaacagctcacctacttgaatgcggcgaatgtgttt
tttgatgcgatgaataaggctttagaggccaaaaatggaactactagtagtgcgactggt
caaaatggtcaaacttactctcaacaagccattcaataccttcaaaaccaacaaaatatc
ttaaataacgcagcgaacttgctcaagcaagatgaattgctcctagaagctttcaactct
gccgtagctgccaacattgggaataaggaattcaattcagccgtttttacaggtttggtg
caaggcattattgatcaatctcaagcggtttataacgaactcagtaaaaaccccattagc
gggagcgcggttaatagtgctgggataaactccaaccaagctaacgctgtgcaagggcgt
gctaatcagctctctaacgctctttataacgcgcaagtaactttggataaaatcaatgcg
ctcaacaatcaagttagaagcatgccttacttgccccaattcagagccgggaacagccgt
tcaacgaatattttgaacgggttttacaccaaaataggctacaagcaattcttcgggaag
aaaaggaatatcggtttgcgctattatggtttcttttcttataacggagcgagcgtgggc
tttagatccactcaaaacagcgtagggttatacacttatggggtggggactgatgtgttg
tataacatctttagccgctcctatcaaaaccgctctgtggatatgggcttttttagcggt
atccaattagccggcgaaaccgtccaatccacgctcagagatgaccccaatgtgaaattg
catgggaaagtcaataacacgcacttccagttcctctttgactttggtatgcgcatgaac
ttcggtaagttggacgggaaatccaaccgccacaaccagcacacggtggaatttggcgta
gtggtgcctacgatttataacacttattacaaatcagcagggactaccgtgaagtatttc
cgtccttatagcgtttattggtcttatgggtattcattctaa

>2036AG
atgaagaaaaatagaacgctgtttcttagtctagccctttgcgctagcataagttatgcc
gaagatgatggagggtttttcaccgtcggttatcagctcgggcaagtcatgcaagatgtc
caaaacccaggcggcactaaaagagacgaactcgcaagagagcttaacgctgatgtaacg
aacaacattttaaacaacaacaccggaggcaatgtcgcaggggcgttgagtaacgctttc
tcccaatacctttattcgcttttaggggcgtatcccacgaaactcaatagtaacgatgtg
tccgcgaacgctcttttaagtggtgcggtaggcagtgggacttgcgcggctgcagggacg
gctggtggctcaactcttaacactcaaagcgcttgcaccgctgcgggctattactggctc
cctagcttgactgataggattttaagcacgatcggcagccagactaactacggcacgaac
accaatttccccaacatgcaacaacagctcacttacttgaatgcggggaatgtgtttttt
aatgcgatgaataaggctttagagaagaatgggactgctactactagtggtgctaatgga
actagcggtgcgagcggtgcgactggttcagatggtcaaacttactctcaacaagctatc
caataccttcaaggccaacaaaatattctcaataacgcagcgaacttgctcaagcaagat
gaattgctcttagaagctttcaactctgccgtagccgccaacattgggaataaggaattc
aattcagccgtttttacaggtttggtgcaaggcatcattgatcaatctcaagcggtttat
aacgagctcactaaaaacaccattagcgggagcgcggttgataacgctgggataaattcc
aaccaagctaacgctgtgcaagggcgtgctagtcagctccctaacgctctttataacgcg
caagtaactttggataaaatcaatgcgctcaataatcaagttaggagcatgccttacttg
ccccaattcagagccgggaacagccgtgcgacgaatattttaaacgggttttacaccaaa
ataggctataagcaattcttcgggaagaaaaggaatatcggtttgcgctattatggtttc
ttttcttataacggagcgagcgtgggctttagatccactcaaaataatgtagggttatac
acttatggggtggggactgatgtgttgtataatatctttagccgctcctatcaaaaccgc
tctgtggatatgggcttttttagcggtatccaattagccggtgagaccttccaatccacg
ctcagagatgaccccaatgtgaaattgcatgggaaaatcaataacacgcacttccagttc
ctctttgacttcggtatgagaatgaacttcggtaagttggacgggaaatccaaccgccac
aaccagcacacggtggaatttggcgtagtggtacctacgatttataacacttattacaaa
tcagcagggactaccgtgaagtatttccgtccttatagcgtttattggtcttatgggtat
tcattctaa

>A033IM
atgataaagaaaaatagaacgctgtttcttagtctagccctttgtgctagcataagttat
gccgaagatgatggagggtttttcaccgtcggttatcagctcgggcaagtcatgcaagat
gtccaaaacccaggcggcactaaaagagatgaactcgccagagagcttaacgctgatgta
acgaacaacattttaaacaacaacaccggaggcaatgtcgcaggggcgttgagtaacgct
ttctcccaatacctttattcgcttttaggggcgtatccagagaaactcaatggtaacgat
gtgtctgcgaacgctcttttagggggtgcggtaggcagtgggacttgcgcggctgcaggg
acggttggtagcaattctcttaacactcaaagtgcttgcaccgctgcgggctattactgg
ctccctagcctttctgacagggttttaagcacgatcggcagccagactaactacggcacg
aacaccaatttccccaacatgcaacaacagctcacctacttgaatgcggcgaatgtgttt
tttaatgcgatgaataaagctttagagaccaaaaatggaactaatggagctagtggtgcg
actggtcaaaatggtcaaacttactctcaaaacgctattaaataccttcaaggccaacaa
actattctcaataacgcagccaacttgctcaagcaagatgaattgcttttagaagctttc
aactctgccgtggccgctaacattgggaataaggaattcaattcagccgtttttacaggt
ttggtgcaaggcattattgatcaatctcaatcggtttataacgaactcagtaaaaacccc
attagcgggagcgcatttaataacgctacaaatggccaactaactaaccaagctaacgct
gtgcaagggcgcgctaatcagctctctaacgctctttataacgcgcaagtaactttggat
aaaatcaacgcgctcaataatcaagtgagaagcatgccttacttgccccaattcagagcc
gggaacagtcgttcaacgaatattttaaacgggttttacactaaagtgggctataagcaa
ttcttcgggaagaaaaggaatatcggtttgcgctattatggtttcttttcttataacgga
gcgagcgtgggctttagatccactcaaaacagcgtagggttatacacttatggggtgggg
actgatgtgttgtataacatctttagccgctcctatcaaaaccgctctgtggatatgggc
ttttttagcggtatccaattagccggtgaaaccgtccaatccacgctcagagatgacccc
aatgtgaagttgcatgggaaaatcaataacacgcacttccagttcctctttgacttcggt
atgaggatgaacttcggtaagttggacgggaaatccaaccgccacaaccagcacacggtg
gaatttggcgtggtggtgcctacgatttataacacttattacaaatccgcagggactacc
gtgaagtatttccgtccttatagcgtttattggtcttatgggtattcattctaa

>A039IM
atgataaagaaaaatagaacgctgtttcttagtctagccctttgcgctagcataagttat
gccgaagacgatggagggtttttcaccgtcggttatcagctcgggcaagtcatgcaagat
gtccaaaacccaggcggcgctaaaagcgacgaactcgccagagagcttaacgctgatgta
acgaacaacattttaaacaacaacaccggaggcaatgtcgcaggggcgttgagtaacgct
ttctcccaatacctttattcgcttttaggggcgtatcccacgaaactcaatagtaacgat
gtgtctgcgaacgctcttttaagtggtgcggtaggcagtgggacttgtgcggctgcaggg
acggctggtggcacatctcttaacacccaaagtgcttgcaccgctgcgggctattactgg
ctccctagcttgactgataggattttaagcacgatcggcagccagactaactacggcacg
aacaccaatttccccaacatgcaacaacagctcacctatttgaatgcggggaatgtgttt
tttaacgcgatgaataaggctttagagaagaatgggactactactactactagtggaact
aatggtgcgactggttcagatggtcaaacttactccacacaagccatccaataccttcaa
ggccaacaaaatattctcaataacgcagcgaacttgctcaagcaagatgaattgctctta
gaagctttcaactccgccgtagccgccaatattgggaataaggaattcaattcagccgtt
tttacaggcttggtgcaaggcattattgatcaatctcaagcggtttataacgagctcact
aaaaacaccattagcgggagcgcggttaatagcgctgggataaactccaaccaagctaac
gctgtgcaagggcgcgctagtcagctccctaacgctctttataacgcgcaagtaactttg
gataaaatcaacgcgctcaacaatcaagtaagaagcatgccttacttgccccaattcaga
gccgggaacagccgttcaacgaacattttaaacgggttttacaccaaaataggctataag
caattcttcgggaagaaaaggaatatcggtttgcgctattatggtttcttttcttataac
ggagcgagcgtgggctttagatccactcaaaatagcgtagggttatacacttatggggtg
gggactgatgtgttgtataatatctttagccgctcctatcaaaaccgctctgtggatatg
ggcttttttagcggtatccaattagccggtgagaccgtccaatccacgctcagagatgac
cccaatgtgaaattgcatgggaaagtcaataacacgcacttccagtttctctttgacttc
ggtatgaggatgaacttcggtaagttggacgggaaatccaaccgccacaaccaacacacg
gtggaatttggcgtagtggtgcctacgatttataacacttattacaaatccgcagggact
accgtgaagtatttccgtccttatagcgtttattggtcttatgggtattcattctaa

>3125AG
atgataaagaaaaatagaacgctgtttcttagtctagccctttgcactagcataagttat
gccgaagatgatggagggtttttcaccgtcggttatcagctcgggcaagtcatgcaagat
gtccaaaacccaggcggcgctaaaagcgacgaactcgccagagagcttaacgctgatgta
acgaacaacattttaaacaacaacaccggaggcaatgtcgcgggggcgttgagtaacgct
ttctcccaatacctttattcgcttttaggggcgtatcccacgaaactcaatagtaacgat
gtgtccgcgaacgctcttttaagtggtgcggtaggcagtgggacttgtgcggctgcaggg
acggctggtggcgcacatcttaacactcaaagcgcttgcaccgctgcgggctattactgg
ctccctagcttgactgacaggattttaagcacgatcggtagccagactaactacggcacg
aacaccaatttccccaacatgcaacaacagctcacctacttgaatgcggggaatgtgttt
tttaacgcgatgaataaggctttagaggctaagaatgggactgctagtggcactagtgga
actaatggtgcgactggttcagatggtcaaacttactccacacaagctatccaatacctt
caaggccaacaaaatatcttaaataacgcagccaacttgctcaagcaagatgaattgctc
ttagaagctttcaactctgccgtagccgccaacattgggaataaggaattcaattcggcc
gtttttacaggtttggtgcaaggcattattgatcaatctcaagcggtttataacgagctc
actaaaaacaccattagcgggagcgcggttaatagcgctgggataaactccaaccaagct
aacgctgtgcaagggcgcgctagtcagctccctaacgctctttataacgcgcaagtaact
ttggataagatcaatgcgctcaataatcaagtcagaagcatgccttacttgccccaattc
agagccgggaacagccgttcaacgaatatcttgaacgggttttacaccaaaataggctat
aagcaattcttcgggaagaaaaggaatatcggtttgcgctattatggtttcttttcttat
aacggagcgagcgtgggctttagatccactcaaaataatgtagggttatacacttatggg
gtggggactgatgtgttgtataatatctttagccgctcctatcaaaaccgctctgtggat
atgggcttttttagcggtatccaattagccggtgagaccatccaatccacgctcagagat
gaccccaatgtgaaattgcatgggaaaatcaataacacgcacttccagtttctctttgac
ttcggtatgaggatgaacttcggtaagttggacgggaaatccaaccgccacaaccagcac
acggtggaatttggcgtggtggtgcctacgatttataacacttattacaaatcagcaggg
actaccgtgaagtatttccgtccttatagcgtttattggtcttatgggtattcattctaa

>22386IM
atgataaagaaaaatagaacgctgtttcttagtctagccctttgtgctagcataagttat
gccgaagatgatggagggtttttcaccgtcggttatcagctcgggcaagtcatgcaagat
gtccaaaacccaggcggcgctaaaagcgacgaactcgccagagagcttaacgctgatgta
acgaacaacattttaaacaacaacaccggaggcaatgtcgcaggggcgttgagtaacgct
ttctcccaatacctttattcgcttttaggggcgtatcccacgaaactcaatagtaacgat
gtgtctgcgaacgctcttttaagtggtgcggtaggcagtgggacttgcgcggctgcaggg
acggccggtggctcaactcttaacactcaaagcgcttgcaccgctgcgggctattactgg
ctccctagcttgactgacaggattttaagcacgatcggcagccagactaactacggcacg
aacaccaatttccccaacatgcaacaacagctcacctacttgaatgcggggaacgtgttt
tttaacgcgatgaataaggctttagagaataagaatggaactagtagtgctagtggaact
aatggtgcgactggttcagatggtcaaacttacactccacaagctatccaataccttcaa
ggccaacaaaatatcttaaataacgcagcgaacttgctcaagcaagatgaattgctctta
gaagctttcaactccgccgtagccgctaacattgggaataaggaattcaattcagccgtt
tttacaggtttggtgcaaggcattattgatcaatctcaagcggtttataacgagctcact
aaaaacaccattagcgggagcgcggttaatagcgccgggataaactccaaccaagctaac
gctgtgcaagggcgcgctagtcagctccctaacgctctttataacgcgcaagtaactttg
gataaaatcaatgcgctcaacaatcaggtgagaagcatgccttacttgccccaattcaga
gccgggaacagccgtgcgacgaatattttgaacgggttttacactaaagtgggctataag
caattcttcgggaagaaaaggaatatcggtttgcgctattatggtttcttctcttataat
ggggcgagcgtgggctttagatccactcaaaataatgtagggttatatacttatggggtg
gggactgatatgttgtataatatctttagccgctcctatcaaaaccgctctgtggatatg
ggcttttttagcggtatccaattggccggtgagactttccaatccacgctcagagatgac
cccaatgtgaaattgcatgggaaaatcaataacacgcacttccagttcctctttgacttc
ggtatgagaatgaacttcggtaagttggacgggaaatccaaccgccacaaccagcacacg
gtggaatttggcgtagtggtgcctacgatttataacacttattacaaatcagcagggact
accgtgaagtatttccgtccttatagcgtttattggtcttatgggtattcattctaa

>1102IGA
atgataaagaagaatagaacgctgtttcttagtctagccctttgcgctagcataagttat
gccgaagatgatggagggtttttcaccgtcggttatcagctcgggcaagtcatgcaagat
gtccaaaacccaggcggcactaaaagagacgaactcgcaagagagcttaacgctgatgta
acgaacaacattttaaacaacaacaccggaggcaatgtcgcaggggcgttgagtaacgct
ttctcccaatacctttattcgcttttaggggcgtatccagagaaactcaatggtaacgat
gtgtctgcgaacgctcttttagggggtgcggtaggcagtgggacttgcgcggctgcaggg
acggctggtggcaattctcttaacactcaaagcgcttgcaccgctgcgggctattactgg
ctccctagcttgactgacaggattttaagcacgatcggcagccagactaactacggcacg
aacaccaatttccccaacatgcaacaacagctcacctacttgaatgcggcgaatgtgttt
tttaacgcgatgaataaggctttagaggccaaaaatggaactactaatggtgcgactggt
caaaatggtcaaacttactctcaacaagctatccaataccttcaaggccaacaaaatatc
ttaaataacgcagcgaatttgctcaagcaagacgaattgctcttagaagctttcaactct
gccgtagccgccaacattgggaataaggaattcaattcagccgcttttacaggtttggtg
caaggcatcattgatcaatctcaattggtttataacgagctcactaaaaacaccattagc
gggagcgcggttaatagcgctgggataaattccaaccaagctaacgctgtgcaagggcgc
gccagtcagctccctaacgctctttataacgcgcaagtaactttggataaaatcaacgcg
ctcaataatcaagtgagaagcatgccttacttgccccaattcagagccgggaacagccgt
gcgacgaatattttaaacgggttttacaccaaaataggctataagcaattcttcgggaag
aaaaggaatatcggtttgcgctattatggtttcttttcttataacggagcgagcgtgggc
tttagatccactcaaaatagcgtagggttatacacttatggggtggggactgatgtgttg
tataacatctttagccgctcctatcaaaaccgctctgtggatatgggcttttttagcggt
atccaattagccggtgagaccgtccaatccacgctcagagatgaccccaatgtgaaattg
cacggcaaaatcaataacacgcacttccagttcctctttgacttcggtatgaggatgaac
ttcggtaagttggacgggaaatccaaccgccacaaccagcacacggtggaatttggcgtg
gtggtgcctacgatttataacacttattacaaatcagcagggactaccgtgaagtatttc
cgtccttatagcgtttattggtcttatgggtattcattctaa

>A037GDU
atgcaagatgtccaaaacccaggcggcgctaaaagcgacgaactcgccagagagcttaac
gctgatgtaacgaacaacattttaaacaacaacaccggaggcaatgtcgcaggggcgttg
agtaacgctttctcccaatacctttattcgcttttaggggcgtatcccacgaaactcaat
agtaacgatgtgtctgcgaacgctcttttaagtggtgcggtaggcagtgggacttgcgcg
gctgcagggacggctggtggcacatttcttaacactcaaagcacttgcaccgctgcgggc
tattactggctccctagcttgactgacaggattttaagcacgatcggcagccagactaac
tacggcacgaacaccaatttccccaacatgcaacaacagctcacctatttgaatgcgggg
aatgtgttttttaacgcgatgaataaggctttagagaagaatgggactactactactact
actagtggaactaatggtgcgactggttcagatggtcaaacttactccacacaagctatc
caataccttcaaggccaacaaaatattctcaataacgcagcgaacttgctcaagcaagat
gaattgctcttagaagctttcaactccgctgtggccgccaacattgggaataaggaattc
aattcggccgtttttacaggtttggtgcaaggcattattgatcaatctcaagcggtttat
aacgagctcactaaaaacaccattagcgggagcgcggttaatagcgctgggataaactcc
aaccaagctaacgctgtgcaagggcgcgccagtcagctccctaacgctctttataacgcg
caagtaactttggataaaatcaatgcgctcaataatcaggtcagaagcatgccttacttg
cctcaattcagagccgggaacagccgcgcgacgaatatcatgaacgggttttacaccaaa
ataggctataagcaatttttcgggaagaaaaggaatatcggtttgcgttattatggtttc
ttttcttataacggggcgagcgtgggctttagatccactcaaaacagcgtagggttatac
acttatggggtggggactgatgtgttgtataatatctttagccgctcctatcaaaaccgc
tctgtggatatgggcttttttagcggtatccaattagccggcgaaaccgtccaatccacg
ctcagagatgatcccaatgtgaaattgcatgggaaaatcaataacacgcacttccagttc
ctctttgacttcggtatgaggatgaacttcggtaagttagacgggaaatccaaccgccac
aaccagcacacggtggaatttggcgtggtggtgcctacgatttataacacttattacaaa
tccgcagggactaccgtgaagtatttccgtccttatagcgtttattggtcttatgggtat
tcattctaa

>2047IM
atgataaagaaaaatagaacgctgtttcttagtctagccctttgcgctagcataagttat
gccgaagatgatggagggtttttcaccgtcggttatcagctcggacaagtcatgcaagat
gtccaaaacccaggcggcgctaaaagcgacgaactcgccagagagcttaacgctgatgta
acgaacaacattttaaacaacaacaccggaggcaatgtcgcgggggcgttgagtaacgct
ttctcccaatacctttattcgcttttaggggcgtatccagagaaactcaatggtaacgat
gtgtctgcgaacgcccttttaggaggtgcggtaggcagtgggacttgcgcggctgcaggg
acggctggtagcaattctcttaacactcaaagcgcttgcaccgctgcgggctattactgg
atccctagcctttctgacagggttttaagcacgatcggcagccagactaactacggcacg
aacaccaatttccccaacatgcaacaacagctcacctacttgaatgcggcgaatgtgttt
tttaatgcgatgaataaggctttagagaaaaatggaactagtggagctagtggtgcgact
ggtcaaaatggtcaaatttactctcaacaagccattcaataccttcaaggccaacaaaat
attctcaataacgcagccaacttgctcaagcaagatgaattgctcctagaagctttcaac
tctgccgtggccgctaacattgggaataaggaattcaattcagccgtttttacaggtttg
gtgcaaggcattattgatcaatcccaatcggtttataacgaactcagtaaaaaccccatt
agcgggagcgcgtttaatagcgctacaaatagccaactaactaaccaagctaacgctgtg
caagggcgcgctaatcagctctctaacgctctttataacgcgcaagtaactttggataaa
atcaatgcactcaacaatcaagttagaagcatgccttacttgccccaattcagagccggg
aacagccgttcaacgaatattttaaacgggttttacactaaagtgggctataagcaattc
ttcgggaagaaaaggaatatcggtttgcgctattatggtttcttttcttataatggagcg
agcgtgggctttagatccactcaaaataatgtagggttatacacttatggggtggggact
gatgtgttgtataacatctttagccgctcctatcaaaaccgctctgtggatatgggcttt
tttagcggtatccaattagccggcgagaccgtccaatccacgctcagagatgaccccaat
gtgaaattgcatgggaaaatcaataacacgcacttccagttcctctttgacttcggtatg
aggatgaacttcggtaagttagacgggaaatccaaccgccacaaccagcacacggtggaa
tttggcgtagtggtgcctacgatttataacacttattacaaatcagcagggactaccgtg
aagtatttccgtccttatagcgtttattggtcttatgggtattcattctaa

>1059IGA
atgataaagaaaaatagaacgctgtttcttagtctagccctttgcgctagcataagttat
gccgaagacgatggagggtttttcaccgtcggttatcagctcgggcaagtcatgcaagat
gtccaaaacccaggcggcgctaaaagcgacgaactcgctagagagcttaacgctgatgta
acgaacaacattttaaacaacaacaccggaggcaatgtcgcaggggcgttgagtaacgct
ttctcccaatacctttattcgcttttaggggcgtatcccacgaaactcaatagtaacgat
gtgtccgcgaacgctcttttaagtggtgcggtaggcagtgggacttgcgcggctgcaggg
acggctggtggctcaactcttaacactcaaagcgcttgcaccgctgcgggctattattgg
ctccctagcttgactgacaggattttaagcacgatcggtagccagaccaactacggcaca
aacaccaatttccctaacatgcaacaacagctcacctacttgaacgcggggaatgtgttt
tttaatgcgatgaataaggctttagagaagaatgggactgctactactagtggcgctaat
ggaactagcagtgcgactggttcagatggtcaaacttactctcaacaagctatccaatac
cttcaaggccaacaaaatattctcaataacgcagcgaacttgctcaagcaagatgaattg
ctcttagaagctttcaactccgctgtagccgccaacattgggaataaggaattcaattca
gccgtttttacaggtttggtgcaaggcattattgatcaatctcaatcggtttataacgaa
ctcaataaaaaccccattagcgggagcgcggttaataacgctgggataaatagcaaccaa
gctaacgctgtgcaagggcgtgctaatcagctctctaacgctctttataacgcgcaagta
actttggataaaatcaatgcgctcaacaatcaggttagaagcatgccttacttgccccaa
ttcagggccgggaacagccgttcaacgaatattttaaacgggttttacactaaagtgggc
tataagcaattcttcgggaagaaaaggaatatcggtttgcgctattatggtttcttttct
tataacggagcgagcgtgggctttagatccactcaaaataatgtagggttatacacttat
ggggtggggactgatgtgttgtataacatctttagccgctcctatcaaaaccgctctgtg
gatatgggcttttttagcggtatccaattagccggtgagaccgtccaatccacgctcaga
gatgaccccaatgtgaagttgcatgggaaagtcaataacacgcacttccagttcctcttt
gacttcggtatgagaatgaacttcggtaagttggatgggaaatccaaccgccacaaccag
cacacggtggaatttggcgtagtggtgcctacgatttataacacttattacaaatccgca
gggactaccgtgaagtatttccgtccttatagcgtttattggtcttatgggtattcattc
taa

>1061DGA
atgaagaaaaatagaacgctgtttcttagtctagccctttgtgctagcgtaagttatgcc
gaagatgatggagggtttttcaccgtcggttatcagctcgggcaagtcatgcaagatgtc
caaaacccaggcggcgctaaaagagatgaactcgcaagagagcttaacgctgatacaacg
aacaacattttaaacaacaacaccggaggcaatgtcgcaggggcgttgagtaacgctttc
tcccaatacctttattcgcttttaggggcgtatcccacgaaactcaatggtagcgatgtg
tctgcgaacgctcttttaagtggtgcggtaggcagtgggacttgtgcggctgcagggacg
gctggtggctcaactcttaacactcaaagcgcttgcaccgctgcgggctattactggctc
cctagcttgactgacaggattttaagcacgatcggtagccagactaactacggcacgaac
accaatttccccaacatgcaacaacagctcacctacttgaatgcggggaatgtgtttttt
aacgcgatgaataaggctttagagaagaatgggactgctagtggcactagtggaactaat
ggtgcgactggttcagatggtcaaacttactccacacaagctatccaataccttcaaggc
caacaaaatatcttaaataacgcagccaacttgctcaagcaagatgaattgctcttagaa
gctttcaactctgccgtagccgccaacattgggaataaggaattcaattcggccgttttt
acaggtttggtgcaaggcattattgatcaatctcaagcggtttataacgagctcactaaa
aacaccattagcgggagcgcggttaataacgctgggataaattccaaccaagctaacgct
gtgcaagggcgcgccagtcagctccctaacgctctttataatgcgcaagtaactttggat
aagatcaatgcgctcaataatcaagtcagaagcatgccttacttgccccaattcagagcc
gggaacagccgtgcgacgaatattttaaacgggttttacaccaaaataggctacaagcaa
ttcttcgggaagaaaaggaatatcggtttgcgctattatggtttcttttcttataatggg
gcgagcgtgggctttagatccactcaaaataatgtagggttatacacttatggggtgggg
actgatgtgttgtataacatctttagccgctcctatcaaaaccgctctgtggatatgggc
ttttttagcggtatccaattagccggtgagaccttccaatccacgctcagagatgacccc
aatgtgaaattgcatggcaaaatcaataacacgcacttccagttcctctttgactttggt
atgaggatgaacttcggtaagttggatgggaaatccaaccgccacaaccagcacacggtg
gaatttggcgtagtggtgcctacgatttataacacttattacaaatccgcagggactacc
gtgaagtatttccgtccttatagcgtttattggtcttatgggtattcattctaa

>22020IM
atgataaagaaaaatagaacgctgtttcttagtctagccctttgcgctagcataagttat
gccgaagacgatggagggtttttcaccgtcggttatcagctcgggcaagtcatgcaagat
gtccaaaacccaggcggcgctaaaagcgacgaactcgccagagagcttaacgctgatgta
acgaacaacattttaaacaacaacaccggaggcaatgtcgcaggggcgttgagtaacgct
ttctcccaatacctttattcgcttttaggggcgtatcccacgaaactcaatagtaacgat
gtgtccgcgaacgctcttttaagtggtgcggtaggcagtgggacttgcgcggctgcaggg
acggctggtggcaattctcttaacactcaaagcgcttgcaccgctgcgggctattattgg
ctccctagcttgactgacaggattttaagcacgatcggcagccagactaactacggcacg
aacaccaatttccccaacatgcaacaacagctcacctacttgaacgcggggaatgtgttt
tttaacgcgatgaataaggctttagagaagaatgggactgctactactagtggaactaat
ggtgcgactggttcagatggtcaaacttactccacacaagctatccaataccttcaaggc
caacaaaatattctcaataacgcagcgaacttgctcaagcaagatgaattgctcttagaa
gctttcaactctgccgtagccgccaacattgggaataaggaattcaattcagccgctttt
acaggtttggtgcaaggcattattgatcaatctcaattggtttataacgagctcactaaa
aacaccattagcgggagcgcggttagtaacgctgggataaactccaaccaagctaacgct
gtgcaagggcgtgctagtcagctccctaacgctctttataacgcgcaagtaactttggat
aaaatcaacgcgctcaataatcaagtgagaagcatgccttacttgccccaattcagagcc
gggaacagccgtgcgacgaatattttaaacgggttttacaccaaaataggctataagcaa
ttcttcgggaagaaaaggaatatcggtttgcgctattatggtttcttttcttataacgga
gcgagcgtgggctttagatccactcaaaataatgtagggttatacacttatggggtgggc
actgatgtgttgtataatatctttagccgctcgtatcaaaaccgctctgtggatatgggc
ttttttagcggtatccaattagccggtgagaccttccaatccacgctcagagatgatccc
aatgtgaaattgcacggcaaaatcaataacacgcacttccagttcctctttgacttcggt
atgaggatgaacttcggtaagttagacgggaaatccaaccgccacaaccagcacacggtg
gaatttggcgtggtggtgcctacgatttataacacttattacaaatccgcagggactacc
gtgaagtatttccgtccttatagcgtttattggtcttatgggtattcattctaa

>22019AG
atgaagaaaaatagaacgctgtttcttagtctagccctttgcgctagcataagttatgcc
gaagatgatggagggtttttcaccgtcggctatcagctcgggcaagtcatgcaagatgtc
caaaacccaggcggcactaaaagagacgaactcgcaagagagcttaacgctgatgtaacg
aacaacattttaaacaacaacaccggaggcaatgtcgcaggggcgttgagtaacgctttc
tcccaatacctttattcgcttttaggggcgtatccagagaaactcaatggtaacgatgtg
tctgcgaacgcccttttagggggtgcggtaggcagtgggacttgcgcggctgcagggacg
gctggtagcaactctcttaacactcaaagcgcttgcaccgctgcgggctattactggctc
cctagcctttctaacagggttttaagcacgatcggcagccagactaactacggcacgaac
accaatttccccaacatgcaacaacagctcacctacttgaatgcggcgaatgtgtttttt
aatgcgatgaataaggctttagagactaagaatggaactagtagtgcgactggtcaaaat
ggtcaaacttactcccaacaagctattgcttaccttcaaggccaacaaaatattctcaat
aacgcagctaacttgctcaagcaagatgaattgcttttagaagctttcaactctgccgta
gccgccaacattgggaataaggaattcaattcagccgtttttacaggtttggtgcaaggc
attattgatcaatcccaatcggtttataacgaactcagtaaaaaccccattagcgggagc
gcggttaatagcgctgggataaattccaaccaagctaacgctgtgcaagggcgtgctagt
cagctccctaacgctctttataacgcgcaagtaactttggataaaatcaatgcgctcaac
aatcaggtgagaagcatgccttacttgccccaattcagagccggtaacagccgtgcgacg
aatattttaaacgggttttacactaaagtgggctataagcaatttttcgggaagaaaagg
aatatcggtttgcgctattatggtttcttttcttataacggagcgagcgttggctttaga
tccactcaaaataatgtagggttatacacttatggggtggggactgatgtgttgtataac
atctttagccgctcctatcaaaaccgctctgtggatatgggcttttttagcggtatccaa
ttagccggcgaaaccgtccaatccacgctcagagatgatcccaatgtgaaattgcacggc
aaaatcaataacacgcacttccagttcctctttgacttcggtatgagaatgaacttcggt
aagttggatgggaaatccaaccgccacaaccagcacacggtggaatttggcgtagtggtg
cctacgatttataacacttattacaaatccgcagggactaccgtgaagtatttccgtcct
tatagcgtttattggtcttatgggtattcattctaa

>A077G
atgaagaaaaatagaacgctgtttcttagtctagccctttgcgctagcataagttatgcc
gaagatgatggagggtttttcaccgtcggttatcagctcgggcaagtcatgcaagatgtc
caaaacccaggcggcgctaaaagggacgaactcgcaagagagcttaacgctgatacaacg
aacaacattttaaacaacaacaccggaggcaatgtcgcaggggcgttgagtaacgctttc
tcccaatacctttattcgcttttaggggcgtatccagagaaactcaatggtaacgatgtg
tctgcgaacgctcttttagggggtgcggtaggcagtgggacttgcgcggctgcagggacg
gctggtagcaattctcttaacactcaaagcgcttgcaccgctgcgggctattactggctc
cctagcctttctgacagggttttaagcacgatcggcagccagactaactacggcacgaac
accaatttccccaacatgcaacaacagctcacctacttgaatgcagcgaatgtgtttttt
aatgcgatgaataaggctttagaggccaaaaatggaactactagtggtgcgactggtcaa
aatggtcaaacttactctcaacaagctattgcttaccttcaaggccaacaaactattctc
aataacgcagccaacttgctcaagcaagatgaattactcctagaagctttcaactctgcc
gtagccgccaatattgggaataaggaattcaattcggccgtttttacaggtttggtgcaa
ggcatcattgatcaatctcaagcggtttataacgagctcactaaaaacaccattagcggg
agcgcggttaatagtgctgggataaaccccaaccaagctaacgctgtgcaagggcgcgct
agtcagctccctaacgctctttataacgcgcaagtaactttggataaaatcaacgcgctc
aacaatcaagttagaagcatgccttacttgccccaattcagagccgggaacagccgttca
acgaatattttaaacgggttttacactaaagtgggctataagcaattcttcgggaagaaa
aggaatatcggtttgcgctattatggtttcttttcttataacggagcgagcgttggcttt
agatccactcaaaacagcgtagggttatacacttatggggtggggactgatgtgttgtat
aacatctttagccgctcctatcaaaaccgctctgtggatatgggcttttttagcggtatc
caattagccggcgaaaccgtccaatccacgctcagagatgatcccaatgtgaaattgcac
ggcaaaatcaataacacgcacttccagttcctctttgacttcggtatgagaatgaacttc
ggtaagttggacgggaaatccaaccgccacaaccagcacacggtggaatttggcgtagtg
gtgcctacgatttataacacttattacaaatccgcagggactaccgtgaagtatttccgt
ccttatagcgtttattggtcttatgggtattcattctaa

>22093AG
atgataaagaaaaatagaacgctgtttcttagtctagccctttgcgctagcataagttat
gccgaagatgatggagggtttttcaccgtcggttatcagctcgggcaagtcatgcaagat
gtccaaaacccaggcggcgctaaaagcgacgaactcgccagagagcttaacgctgatgta
acgaacaacattttaaacaacaacaccggaggcaatgtcgcaggggcgttgagtaacgct
ttctcccaatacctttattcgcttttaggggcgtatcccacgaaactcaatggtaacgat
gtgtctgcgaacgctcttttaagtggtgcggtaggcagtgggacttgtgcggctgcaggg
acggctggtggcacatctcttaacactcaaagcgcttgcaccgctgtgggctattactgg
ctccctagcttgactgacaggattttaagcacgatcggcagccagactaactacggcacg
aacaccaatttccctaacatgcaacaacagctcacttacttgaacgcagggaacgtgttt
tttaatgcgatgaataaggctttagcagctaagaatggaactgctactactagtggcacc
ggtgcgactggttcagatagtcaaacttactccacacaagccatccaataccttcaagac
caacaaaatattctcaataacgcagcgaacttgctcaagcaagatgaattgctcttagaa
gctttcaactctgccgtagccgccaacattgggaataaggaattcaattcggccgctttt
acaggtttggtgcaaggcatcattgatcaatctcaagcggtttataacgagctcactaaa
aacaccattagcgggagcgcggttaatagcgctgggataaactccatccaagctaacgct
gtgcaagggcgcgctagtcagctccctaacgctctttataacgcgcaagtaactttggat
aagatcaatgcgctcaataatcaagtcagaagcatgccttacttgccccaattcagagcc
ggtaacagccgtgcgacgaatattttaaacgggttttacactaaagtgggctataagcaa
ttcttcgggaagaaaaggaatatcggtttgcgttattatggcttcttttcttataacgga
gcgagcgtgggctttagatccactcaaaataatgtagggttatacacttatggggtgggg
actgatgtgttgtataacatctttagccgctcctatcaaaaccgctctgtggatatgggc
ttttttagcggtatccaattagccggtgagactttccaatccacgctcagagatgatccc
aatgtgaaattgcatgggaaaatcaataacacgcatttccagttcctctttgacttcggt
atgaggatgaacttcggtaagttggacaataaatccaaccgccacaaccagcacacggtg
gaatttggcgtggtggtgcctacgatttataacacttattacaaatcagcagggactacc
gtgaagtatttccgtccttatagcgtttattggtcttatgggtattcattctaa

>22315AG
atgaagaaaaatagaacgctgtttcttagtctagccctttgcgctagcataagttatgcc
gaagatgatggagggtttttcaccgtcggttatcagctcgggcaagtcatgcaagatgtc
caaaacccaggcggcactaaaagagacgaactcgcaagagagcttaacgctgatgtaacg
aacaacattttaaacaacaacaccggaggcaatgtcgcaggggcgttgagtaacgctttc
tcccaatacctttattcgcttttaggggcgtatccagagaaactcaatagtaacgatgtg
tctgcgaacgctcttttaagtggtgcggtaggcagtgggacttgcgcggctgcagggacg
gctggtggcacttctcttaacactcaaagcgcttgcaccgctgcgggctattactggctc
cctagcttgactgataggattttaagcacgatcggcagccagactaactacggcacgaac
accaatttccccaacatgcaacaacaactcacctacttgaatgcggggaatgtgtttttt
aacgcgatgaataaggctttagagaagaatgggactactaatggcactagtagcactagc
ggtgcgactggttcagatggtcaaacttactccacacaagctatccaataccttcaaggc
caacaaaatattctcaataacgcagcgaacttgctcaagcaagatgaattgctcttagaa
gctttcaactctgccgtagccgccaatattgggaataaggaattcaattcggccgttttt
acaggtttggtgcaaggcatcattgatcaatctcaagcggtttataacgagctcactaaa
aacaccattagcgggagcgcggttaataacgctaagataaactccaaccaagctaacgct
gtgcaagggcgcgctagtcagctccctaacgctctttataacgcgcaagtaactttggat
aaaatcaacgcgctcaacaatcaggtgagaagcatgccttacttgcctcaattcagagcc
ggtaacagccgttcaacgaatattttaaacgggttttacaccaaaataggctataagcaa
ttcttcgggaagaaaaggaatatcggtttgcgctattatggtttcttttcttataacgga
gcgagcgtgggctttagatccactcaaaacagcgtagggttatacacttatggggtgggg
actgatgtgttgtataacatctttagccgctcctatcaaaaccgctctgtggatatgggc
ttttttagcggtatccaattagccggtgaaaccgtccaatccacgctcagagatgacccc
aatgtgaaattgcacggcaaaatcaataacacgcacttccagttcctctttgacttcggt
atgagaatgaacttcggtaagttggacgggaaatccaaccgccacaaccagcacacggtg
gaatttggcgtagtggtgcctacgatttataacacttattacaaatccgcagggactacc
gtgaagtatttccgtccttatagcgtttattggtcttatgggtattcattctaa

>22013AG
atgataaagaaaaatagaacgctgtttcttagtctagccctttgcgctagcataagttat
gccgaagacgatggagggtttttcaccgtcggttatcagctcgggcaagtcatgcaagat
gtccaaaacccaggcggcgctaaaagcgacgaactcgccagagagcttaacgctgatgta
acgaacaacattttaaacaacaacaccggaggcaatgtcgcaggggcgttgagtaacgct
ttctcccaatacctttattcgcttttaggggcgtatcccacgaaactcaatagtaacgat
gtgtctgcgaacgctcttttaagtggtgcggtaggcagtgggacttgcgcggctgcaggg
acggctggtggctcaactcttaacactcaaagcgcttgcaccgctgcgggctattactgg
ctccctagcttgactgataggattttaagcacgatcggcagccagactaactacggcacg
aacaccaatttccccaacatgcaacaacagctcacttacttgaatgcggggaatgtgttt
tttaatgcgatgaataaggctttagagaagaatgggactgctactactagtggaactaat
ggtgcgactggttcagatggtcaaacttactccacacaagctatccaataccttcaaggc
caacaaaatattctcaataacgcagcgaacttgctcaagcaagatgaattgctcttagaa
gctttcaactctgccgtagccgccaacattgggaataaggaattcaattcggccgctttt
acaggtttggtgcaaggcatcattgatcaatctcaagcggtttataacgagctcactaaa
aacaccattagcgggagcgcggttaatagcgctaggataaactccaaccaagctaacgct
gtgcaagggcgcgctagtcagctccctaacgctctttataacgcgcaagtaactttggat
aagatcaatgcgctcaataatcaagtcagaagcatgccttacttgccccaattcagagcc
gggaacagccgttcaacgaatattttaaacgggttttacactaaagtgggctataagcaa
ttcttcgggaagaaaagaaatatcggtttgcgctattatggtttcttttcttataacgga
gcgagcgtgggctttagatccactcaaaataatgtagggttatacacttatggggtgggg
actgatgtgttgtataacatctttagccgctcctatcaaaaccgctctgtggatatgggc
ttttttagcggtatccaattagccggcgagaccgtccaatccacgctcagagatgacccc
aatgtgaaattgcacggcaaaatcaataacacgcacttccagttcctctttgacttcggt
atgcgcatgaacttcggtaagttagacgggaaatccaaccgccacaaccagcacacggtg
gaatttggcgtagtggtgcctacgatttataacacttattacaaatcagcagggactacc
gtgaagtatttccgtccttatagcgtttattggtcttatgggtattcattctaa

>22341G
atgaagaaaaatagaacgctgtttcttagtctagccctttgcgctagcataagttatgcc
gaagangatggagggtttttcaccgtcggttatcagctcgggcaagtcatgcaagatgtc
caaaacccaggcggcactaaaagagacgaactcgcaagagagcttaacgctgatacaacg
aacaacattttaaacaacaacaccggaggcaatgtcgcaggggcattgagtaacgctttc
tcccaatacctttattcgcttttaggggcgtatcccacgaaactcaatagtagcgatgtg
tctgcgaacgctcttttagggggtgcggtaggcagtgggacttgcgcggctgcagggacg
gctggtagcaattctcttaacactcaaagcgcttgcaccgctgcgggctattactggctc
cctagcctttctgacagggttttaagcacgatcggcagccagactaactacggcacgaac
accaatttccccaacatgcaacaacagctcacttacttgaatgcggggaacgtgtttttt
aatgcgatgaataaggctttagagaaaaatggaaccactactaatggtgcgactggttca
agtggtgcgactggttcagatggtcnaacttactccacacaagctatccaataccttcaa
ggccaacaaactattctcaataacgcagccaacttgctcaagcaagatgaattgctctta
gaagctttcaactctgccgtagccgccaacattgggaataaggaattcaattcagccgtt
tttacaggtttggtgcaaggcattattgatcaatctcaattggtttataacgaactcagt
aaaaaccccattagcgggagcgcgtttaatagtgctacaaatgaccaactaactaaccaa
gctaacattgtgcaaaggcgcgctaatcagctctctaacgctctttataacgcgcaagta
actttggataaaatcaatgcgctcaacaatcaggtgagaagcatgccttacttgccccaa
ttcagggccgggaacagccgttcaacgaatattttgaacgggttttacaccaaaataggc
tataagcagttcttcgggaagaaaaggaatatcggtttgcgctattacggcttcttttct
tataatggggcgagcgtgggctttagatccactcaaaataatgtagggttatacacttat
ggggtggggactgatgtgttgtataacatctttagccgctcctatcaaaaccgctctgtg
gatatgggcttttttagcggtatccaattagccggtgagaccgtccaatccacgctcaga
gatgatcccaatgtgaaattgcatggcaaaatcaataacacgcacttccagttcctcttt
gacttcggtatgaggatgaacttcggtaagttggacgggaaatccaaccgccacaaccag
cacacggtggaatttggcgtagtggtgcctacgatttataacacttattacaaatcagca
gggactaccgtgaagtatttccgtccttatagcgtttattggtcttatgggtattcattc
taa

>22390IMDU
atgataaagaaaaatagaacgctgtttcttagtctagccctttgcgctagcataagttat
gccgaagacgatggagggtttttcaccgtcggttatcagctcgggcaagtcatgcaagat
gtccaaaacccaggcggcgctaaaagcgacgaactcgccagagagcttaacgctgatgta
acgaacaacattttaaacaacaacaccggaggcaatgtcgcaggggcgttgagtaacgct
ttctcccaatacctttattcgcttttaggggcgtatcccacgaaactcaatagtagcgat
atatctgcgaacgctcttttaagtggtgcggtaggcagtgggacttgtgcggctgcaggg
acggctggtggctcaactcttaacattcaaagtgcttgcaccgctgcgggctattactgg
ctccctagcttgactgataggattttaagcacgatcggcagccagactaactacggcacg
aacaccaatttccccaacatgcaacaacagctcacttacttgaatgcggggaatgtgttt
tttaatgcgatgaataaggctttagagaagaatgggactgctactactagtggaactaat
ggtgcgactggttcagatggtcaaacttactccacacaagctatccaataccttcaaggc
caacaaaatattctcaataacgcagcgaacttgctcaagcaagatgaattgctcttagaa
gctttcaactctgccgtagccgccaacattgggaataaggaattcaattcggccgctttt
acaggtttggtgcaaggcatcattgatcaatctcaagcggtttataacgagctcactaaa
aacaccattagcgggagcgcggttaatagcgctgggataaactccaaccaagctaacgct
gtgcaagggcgcgccagtcagctccctaacgctctttataacgcgcaagtcactttggat
aaaatcaatgcgctcaataatcaagtcagaagcatgccttacttgccccaattcagagcc
gggaacagccgtgcgacgaatattttaaacgggttttacaccaaaataggctataagcaa
ttcttcgggaagaaaagaaatatcggtttgcgctattatggtttcttttcttataacgga
gcgagcgtgggctttagatccactcaaaataatgtagggttatacacttatggggtgggg
actgatgtgttgtataatatctttagccgctcctatcaaaaccgctctgtggatatgggc
ttttttagcggtatccaattagccggtgagaccgtccaatccacgctcagagatgacccc
aatgtgaaattgcatgggaaagtcaataacacgcacttccagtttctctttgactttggt
atgcgcatgaacttcggtaagttagacgggaaatctaaccgccacaaccagcacacggtg
gaatttggcgtagtggtgcctacgatttataacacttattacaaatccgcagggactacc
gttaagtatttccgtccttatagcgtttattggtcttatgggtattcattctaa

>1093DGA
atgataaagaaaaatagaacgctgtttcttagtctagccctttgcgctagcataagttat
gccgaagatgatggagggtttttcaccgtcggttatcagctcggacaagtcatgcaagat
gtccaaaacccaggcggtgctaaaagagacgaactcgccagagagcttaacgctgatgta
acgaacaacattttaaacaacaacaccggaggcaatgtcgcaggggcgttgagtaacgct
ttctcccaatacctttattcgcttttaggggcgtatcccacggaactcaatagtaacgat
gtgtccgcgaacgctcttttaagtggtgcggtaggcagagggacttgtgcggctgcaggg
acggctggtagcaactctcttaacacccaaagcgcttgcaccgctgcgggctattactgg
ctccctagcttgactgataggattttaagcacgatcggcagccagactaactacggcacg
aacaccaatttccccaacatgcaacaacagctcacttacttgaatgcggggaatgtgttt
tttaatgcgatgaataaggctttagagaagaatgggactgctactactagtggaactaat
ggtgcgactggttcagatggtcaaacttactccacacaagctatccaataccttcaaggc
caacaaaatattctcaataacgcagcgaacttgctcaagcaagatgaattgctcttagaa
gctttcaactctgccgtagccgccaacattgggaataaggaattcaattcggccgctttt
acaggtttggtgcaaggcatcattgatcaatctcaagcggtttataacgagctcactaaa
aacaccattagcgggagcgcggttaatagtgctgggataaactccaaccaagctaacgct
gtgcaagggcgcgctagtcagctccctaacgctctttataacgcgcaagtaactttggat
aagatcaatgcgctcaataatcaagtcagaagcatgccttacttgccccaattcagagcc
gggaacagccgttcaacgaatattttaaacgggttttacactaaagtgggctataagcaa
ttcttcgggaagaaaaggaatatcggtttgcgctattatggtttcttttcttataatgga
gcgagcgtgggctttagatccactcaaaataatgtagggttatacacttatggggtgggg
actgatgtgttgtataatatctttagccgctcctatcaaaaccgctctgtggatatgggc
ttttttagcggtatccaattagccggtgagaccttccaatccacgctcagagatgatccc
aatgtgaaattgcatgggaaaatcaataacacgcacttccagttcctctttgactttggt
atgaggatgaacttcggtaagttagacgggaaatccaaccgccacaaccagcacacggtg
gaatttggcgtggtggtgcctacgatttataacacttattacaaatcagcagggactacc
gtgaagtatttccgtccttatagcgtttattggtcttatgggtattcattctaa

>22351GDU
atgaagaaaaatagaacgctgtttcttagtctagccctttgcgctagcataagttatgcc
gaagatgatggagggtttttcaccgtcggttatcagctcgggcaagtcatgcaagatgtc
cagaatccaggtggcactaaaagagacgaactcgcaagagagcttaacgctgatacaacg
aacaacattttaaacaacaacaccggaggcaatgtcgcaggggcgttgagtaacgctttc
tcccaatacctttattcgcttttaggggcgtatccagagaaactcaatggtaacgatgtg
tctgcgaacgctcttttagggggtgcggtaggcagtgggacttgcgcggctgcagggacg
gctggtggtagctctcttaacactcaaagcgcttgcaccgctgcgggctattactggctc
cctagcctttctaacagggttttaagcacgatcggcagccagactaactacggcacgaac
accaatttccccaacatgcaacaacagctcacctacttgaatgcggcgaatgtgtttttt
aacgcgatgaataaagctttagagaccaaaaatggaactagtggagctagtggagctagt
ggtgcgactggtcaaaatggtcaaacttactctcaagacgctattaaataccttcaaaac
caacaaaatattctcaataacgcagccaacttgctcaagcaagatgaattgctcctagaa
gctttcaactctgccgtagccgccaacattgggaataaggaattcaattcagccgttttt
acaggtttggtgcaaggcattattgatcaatctcaatcggtttataacgaactcagtaaa
aaccccattagcgggagcgcgtttaatagtgctacaggtggccaactaactaaccaagct
aacgctgtgcaagggcgcgctaatcagctctctaacgctctttataacgcacaagtaact
ttggataaaatcaatgcgctcaataatcaggttaggagcatgccttacttgccccaattc
agggccgggaacagccgttcaacgaatattttaaacgggttttacactaaagtgggctat
aagcaattcttcgggaagaaaaggaatatcggtttgcgctattatggtttcttttcttat
aacggagcgagcgtgggctttagatccactcaaaataatgtagggttatacacttatggg
gtggggactgatgtgttgtataacatctttagccgctcctatcaaaaccgctctgtggat
atgggcttttttagcggtatccaattagccggtgagaccgtccaatccacgctcagagat
gaccccaatgtgaaattgcatgggaaagtcaataacacgcacttccagttcctctttgac
ttcggtatgaggatgaacttcggtaagttagacgggaaatccaaccgccacaaccagcac
acggtggaatttggcgtggtggtgcctacgatttataacacttattacaaatccgcaggg
actaccgtgaagtatttccgtccttatagcgtttattggtcttatgggtattcattctaa

>22211AG
atgataaagaaaaatagaacgctgtttcttagtctagccctttgcgctagcataagttat
gccgaagatgatggagggtttttcaccgtcggctatcagctcgggcaagtcatgcaagat
gtccaaaacccaggcggcactaaaagagacgaactcgcaagagagcttaacgctgatgta
acgaacaacattttaaacaacaacaccggaggcaatgtcgcaggggcattgagtaacgct
ttctcccaatacctttattcgcttttaggggcgtatccagagaaactcaatggtaatgat
gtgtctgcgaacgctcttttagggggtgcggtaggcagtgggacttgcgcggctgcaggg
acggctggtagcaactctcttaacactcaaagcgcttgcaccgctgcgggctattactgg
ctccctagcctttctgacagggttttaagcacgatcggcagccagactaactacggcacg
aacaccaatttccccaacatgcaacaacagctcacctacttgaatgcggcgaatgtgttt
tttaatgcgatgaataaggctttaactaatggtgcgactggtcaaaatggtcaaacttac
tctgaaaacgctattaaataccttcaaggccaacaaactattctcaataacgcagccaac
ttgctcaagcaagatgaattactcctagaagctttcaactctgccgtggccgctaacatt
gggaataaggaattcaattcagccgcttttacaggtttggtgcaaggcattattgatcaa
tcccaatcggtttataacgagctcactaaaaaccccattagcgggagcgcggttaatagc
gctgggataaattccaaccaagctaacgctgtgcaagggcgcgctagtcagctccctaac
gctctttataatgcgcaagtaactttggataagatcaatgcgctcaataatcaggtaaga
agcatgccttacttgccccaattcagggccgggaacagccgttcaacgaatattttaaac
gggttttacactaaagtgggctataagcaattcttcgggaagaaaaggaatatcggtttg
cgctattatggtttcttttcttataacggagcgagcgtgggctttagatccactcaaaat
aatgtagggttatacacttatggggtggggactgatgtgttgtataacatctttagccgc
tcctatcaaaaccgctctgtggatatgggcttttttagcggtatccaattagccggtgag
accgtccaatccacgctcagagatgaccccaatgtgaagttgcatgggaaagtcaataac
acgcacttccagttcctctttgacttcggtatgcggatgaacttcggtaagttggacggg
aaatccaaccgccacaaccagcacacggtggaatttggcgtagtggtgcctacgatttat
aacacttattacaaatccgcagggactaccgtgaagtatttccgtccttatagcgtttat
tggtcttatgggtattcattctaa

>2061AG
ttgataaggaaaatcatgataaagaagaatagaacgctgtttcttagtctagccctttgc
gctagcataagttatgccgaagatgatggagggtttttcaccgtcggttatcagctcggg
caagtcatgcaagatgtccaaaacccaggcggcactaaaagagacgaactcgcaagagag
cttaacgctgatgtaacgaacaacattttaaacaacaacaccggaggcaatgtcgcaggg
gcgttgagtaacgctttctcccaatacctttattcgcttttaggggcgtatccagagaaa
ctcaatggtaacgatgtgtctgcgaacgctcttttagggggtgcggtaggcagtgggact
tgcgcggctgcagggacggctggtggcaattctcttaacactcaaagcgcttgcaccgct
gcgggctattactggctccctagcttgactgacaggattttaagcacgatcggcagccag
actaactacggcacgaacaccaatttccccaacatgcaacaacagctcacctacttgaat
gcggcgaatgtgttttttaacgcgatgaataaggctttagaggccaaaaatggaactact
aatggtgcgactggtcaaaatggtcaaacttactctcaacaagctatccaataccttcaa
ggccaacaaaatatcttaaataacgcagcgaatttgctcaagcaagacgaattgctctta
gaagctttcaactctgccgtagccgccaacattgggaataaggaattcaattcagccgct
tttacaggtttggtgcaaggcatcattgatcaatctcaattggtttataacgagctcact
aaaaacaccattagcgggagcgcggttaatagcgctgggataaattccaaccaagctaac
gctgtgcaagggcgcgccagtcagctccctaacgctctttataacgcgcaagtaactttg
gataaaatcaacgcgctcaataatcaagtgagaagcatgccttacttgccccaattcaga
gccgggaacagccgtgcgacgaatattttaaacgggttttacaccaaaataggctataag
caattcttcgggaagaaaaggaatatcggtttgcgctattatggtttcttttcttataac
ggagcgagcgtgggctttagatccactcaaaatagcgtagggttatacacttatggggtg
gggactgatgtgttgtataacatctttagccgctcctatcaaaaccgctctgtggatatg
ggcttttttagcggtatccaattagccggtgagaccgtccaatccacgctcagagatgac
cccaatgtgaaattgcacggcaaaatcaataacacgcacttccagttcctctttgacttc
ggtatgaggatgaacttcggtaagttggacgggaaatccaaccgccacaaccagcacacg
gtggaatttggcgtggtggtgcctacgatttataacacttattacaaatcagcagggact
accgtgaagtatttccgtccttatagcgtttattggtcttatgggtattcattctaa

>3056AG
atgaagaaaaatagaacgctgtttcttagtctagccctttgcgctagcataagttatgcc
gaagatgatggagggtttttcaccgtcggttatcagctcgggcaagtcatgcaagatgtc
caaaacccaggcggcaccaaaagggacgaactcgcaagagagcttaacgctgatgtaacg
aacaacattttaaacaacaacaccggaggcaatgtcgcaggggcgttaagtaacgctttc
tcccaatacctttattcgcttttaggggcgtatccagagaaactcaatggtaacgatgtg
tctgcgaacgctcttttagggggtgcggtaggcagtgggacttgtgcggctgcagggaca
actggtagcaattctcttaacactcaaagcgcttgcaccgctgcgggctattactggctc
cctagcttgactgacaggattttaagcacgatcggcagccagactaactacggcacgaac
accaatttccccaacatgcaacaacagctcacctacttgaatgcggcgaatgtgtttttt
aatgcgatgaataaggctttagagaaaaatggaactagtggtgcgactggttcagatggt
caaacttactctgaaaacgctattaaataccttcaaggccaacaaaatattctcaataac
gcagccaaatcgctcaagcaagacgaattgctcttagaagctttcaactccgccgtagcc
gccaatattgggaataaggaattcaattcggccgtttttacaggtttggtgcaaggcatt
attaatcaatcccaagcggtttataccgaactcagtgaaaaacccattagcgggagcgcg
gttaataacgctgggataaactccaaccaagctaacgctgtgcaagggcgcgctaatcag
ctctctaacgctctttataacgcgcaagtaactttggataaaatcaacgcgctcaacaat
caagttagaagcatgccttacttgccccaattcagagccgggaacagccgttcaacgaat
attttgaacgggttttacactaaagtgggctataagcaattcttcgggaagaaaaggaat
atcggtttgcgctattatggtttcttttcttataacggagcgagcgtgggctttagatcc
actcaaaatagcgtagggttatacacttatggggtggggactgatgtgttgtataacatc
tttagccgctcctatcaaaaccgctctgtggatatgggcttttttagcggtatccaatta
gccggtgagaccgtccaatccacgctcagagatgaccccaatgtgaaattgcatgggaaa
gtcaataacacgcacttccagttcctctttgacttcggtatgcggatgaacttcggtaag
ttggacgggaaatccaaccgccacaaccagcacacggtggaatttggcgtagtggtgcct
acgatttataacacttattacaaatcagcagggactaccgtgaagtatttccgtccttat
agcgtttattggtcttatgggtattcattctaa

>22317G
atgataaaaaagaatagaacgctgtttcttagtctagccctttgtgctagcataagttat
gccgaagatgatggagggtttttcaccgtcggttatcagctcgggcaagtcatgcaagat
gtccaaaacccaggcggcactaaaagagacgaactcgcaagagagcttaacgctgataca
acgaacaacattttaaacaacaacaccggaggcaatgtcgcaggggcgttgagtaacgct
ttctcccaatacctttattcgcttttaggggcgtatccagagaaactcaatggtaatgat
gtgtctgcgaacgctcttttagggggtgcggtaggcagtgggacttgcgcggctgcaggg
acggctggtagcaattctcttaacactcaaagcgcttgcaccgctgcgggctattactgg
ctccctagcctttctgacagggttttaagcacgatcggcagccagactaactacggcacg
aacaccaatttccccaacatgcaacaacagctcacctacttgaatgcggcgaatgtgttt
tttaatgcgatgaataaggctttagaggncaaaaatggaactaatggagctagtggtgcg
actggtcaaaatggtcaaacttactctcaagacgctattaaataccttcaaggccaacaa
actattctcaataacgcagccaacttgctcaagcaagatgaattgctcctagaagctttc
aactctgccgtagccgccaacattgggaataaggaattcaattcggccgtttttacaggt
ttggtgcaaggcattattgatcaatcccaatcggtttataacgaactcagtaaaaacccc
attagcgggagcgcgtttaatagtgctacaggtanccaactaactaaccaagctaacgct
gtgcaagggcgcgctaatcagctccctaacgctctttataacgcgcaagtaactttggat
aagatcaatgngctcaataatcaagtcagaagcatgccttacttgccccaattcagagcc
gggaacagccgttcaacgaatattttaaacgggttttacactaaagtgggctataagcaa
ttcttcgggaagaaaaggaatatcggtttgcgctattatggtttcttttcttataacgga
gcgagcgtgggctttagatccactcaaaataatgtagggttatacacttatggggtgggg
actgatgtgttgtataacatctttagccgctcctatcaaaaccgctctgtggatatgggc
ttttttagcggtatccaattagccggtgagaccttccaatccacgctcagagatgacccc
aatgtgaaattgcacggcaaaatcaataacacgcacttccagttcctctttgacttcggt
atgcggatgaacttcggtaagttggacgggaaatccaaccgccacaaccagcacacggtg
gaatttggcgtagtggtgcctacgatttataacacttattacaaatcagcagggactacc
gtgaagtatttccgtccttatagcgtttattggtcttatgggtattcattctaa

>22046G
atgataaagaaaaatagaacgctgtttcttagtctagccctttgcgctagcataagttat
gccgaagatgatggagggtttttcaccgtcggttatcagctcgggcaagtcatgcaagat
gtccaaaacccaggtggcactaaaagggacgaactcgcaagagagcttaacgctgatgta
acgaacaacattttaaacaacaacaccggaggcaatgtcgcaggggcgttgagtaacgct
ttctcccaatacctttattcgcttttaggggcgtatccagagaaactcaatggtaatgat
gtgtctgcgaacgcccttttagggggtgcggtaggcagagggacttgtgcggctgcaggg
acggctggtggcaactctcttaacacccaaagcgcttgcaccgctgcgggctattactgg
ctccctagcctttctgacagggttttaagcacgatcggcagccagactaactacggcacg
aacaccaatttccccaacatgcaacaacagctcacctacttgaatgcggcgaatgtgttt
tttaatgcgatgaataaggctttagaggccaaaaatggaactactagtggtgcgactggt
caaaatggtcaaacttactctcaagacgctattaaataccttcaaggccaacaaaatatt
ctcaataacgcagctaacttgctcaagcaagatgaattgctcctagaagctttcaactct
gccgtggccgctaacattgggaataaggaattcaattcagccgtttttacaggtttggtg
caaggcattattgatcaatcccaatcggtttataacgaactcagtaaaaaccccattagc
gggagtgcgtttaatagcgctacaggtggccaactaactaaccaagctaacgctgtgcaa
gggcgcgctaatcagctctctaacgctctttataacgcgcaagtaactttggataaaatc
aatgcactcaacaatcaagttagaagcatgccttacttgccccaattcagggccgggaac
agccgttcaacgaatattttaaacgggttttacactaaagtgggctataagcaattcttc
gggaagaaaaggaatatcggtttgcgctattatggtttcttttcttataacggagcgagc
gtgggctttagatccactcaaaatagcgtagggttatacacttatggggtggggactgat
atgttgtataacatctttagccgctcctatcaaaaccgctctgtggatatgggctttttt
agcggtatccaattagccggtgagaccgtccaatccacgctcagagatgaccccaatgtg
aaattgcatgggaaaatcaataacacgcacttccagttcctctttgacttcggtatgagg
atgaacttcggtaagttggacgggaaatccaaccgccacaaccagcacacggtggaattt
ggcgtagtggtgcctacgatttataacacttattacaaatccgcagggactaccgtgaag
tatttccgtccttatagcgtttattggtcttatgggtattcattctaa

>22368G
atgaagaaaaatagaacgctgtttcttagtctagccctttgcgctagcataagttatgcc
gaagatgatggagggtttttcaccgtcggttatcagctcgggcaagtcatgcaagatgtc
caaaacccaggcggcactaaaagggacgaactcgcaagagagcttaacgctgatgtaacg
aacaacattttaaacaacaacaccggaggcaatgtcgcaggggcgttgagtaacgctttc
tcccaatacctttattcgcttttaggggcgtatccagagaaactcaatggtaatgatgtg
tctgcgaacgctcttttagggggtgcggtaggcagtgggacttgtgcggctgcagggacg
gctggtagcaactctcttaacacccaaagcgcttgcaccgctgcgggctattactggctc
cctagcctttctgacagggttttaaacacgatcggcagccagactaactacggcacgaac
accaatttccccaacatgcaacaacagctcacctacttgaatgcggcgaatgtgtttttt
aatgcgatgaatagggctttagcgaagaatggaactgctactactggtggtgctagtggc
actagtggtgcgactggtcaaaatggtcaaacttactctgaaaacgctattaaatacttt
caaggccaacaaactattctcaataacgcagccaacttgctcaagcaagatgaattactc
ctagaagctttcaactctgccgtggccgctaacattgggaataaggaattcaattcagcc
gtttttacaggtttggtgcaaggcattattgatcaatcccaatcggtttataacgagctc
agtaaaaaccccattagcgggagcgcggttgataacgccgggataaactccaaccaagct
aacgctgtgcaagggcgtgctagtcagctccctaacgctctttataatgcacaagtaact
ttggataaaatcaatgcactcaacaatcaggttagaagcatgccttacttgccccaattc
agggccgggaacagccgttcaacgaatattttaaacgggttttacactaaagtgggctat
aagcaattcttcgggaagaaaaggaatatcggtttgcgctattatggtttcttttcttat
aacggagcgagcgtgggctttagatccactcaaaataatgtagggttatacacttatggg
gtggggactgatgtgttgtataacatctttagccgttcctatcaaaaccgctccgtggat
atgggcttttttagcggtatccaattagccggtgagaccgtccaatccacgctcagagat
gaccccaatgtgaaattgcatgggaaagtcaataacacgcacttccagttcctctttgac
ttcggtatgcggatgaacttcggtaagttggacgggaaatccaaccgccacaaccagcac
acggtggaatttggcgtggtggtgcctacgatttataacacttattacaaatcagcaggg
actaccgtgaagtatttccgtccttatagcgtttattggtcttatgggtattcattctaa

>24004G
atgataaagaagaatagaacgctgtttcttagtctagccctttgcgctagcataagttat
gccgaagacgatggagggtttttcaccgtcggttatcagctcggacaggtcatgcaagat
gtccaaaacccaggcggcgctaaaagagatgaactcgcaagagagcttaacgctgataca
acgaacaacattttaaacaacaacaccggaggcaatgtcgcaggggcgttgagtaacgct
ttctcccaatacctttattcgcttttaggggcgtatccagagaaactcaatggtaatgat
gtgtctgcgaacgctcttttagggggtgcggtaggcagtgggacttgtgcggctgcaggg
acggctggtagcaattctcttaacactcaaagcgcttgcaccgctgcgggctattactgg
ctccctagcttgactgacaggattttaagcacgatcggtagccagactaactacggcacg
aacaccaatttccctaacatgcaacaacagctcacttacttgaatgcggggaatgtgttt
tttaacgcgatgaataaggctttagagaagaatgggactgctagtggcactagtggaact
aatggtgcgactggttcagatggtcaaacttactccacacaagccatccaataccttcaa
ggccaacaaaatatcttaaataacgcagccaacttgctcaagcaagatgaattgctttta
gaagctttcaactctgccgtagccgccaacattgggaataaggaattcaattcggccgtt
tttacaggtttggtgcaaggcattattgatcaatctcaagcggtttataacgagctcact
aaaaacaccattagcgggagcgcggttaatagcgctgggataaattccaaccaagctaac
gctgtgcaagggcgtgctagtcagctccctaacgctctttataacgcgcaagtaactttg
gataaaatcaatgcgctcaataatcaagtgagaagcatgccttacttgccccaattcaga
gccgggaacagccgtgcgacgaatattttaaacgggttttacaccaaaataggctacaag
caattcttcgggaagaaaaggaatatcggtttgcgctattacggcttcttttcttataac
ggagcgagcgtgggctttagatccactcaaaatagcgtagggttatacacttatggggtg
gggactgatgtgttgtataacatctttagccgctcctatcaaaaccgctctgtggatatg
ggcttttttagcggtatccaattagccggcgagaccgtccaatccacgctcagagatgac
cccaatgtgaaattgcacggcaaaatcaataacacgcacttccagtttctctttgacttc
ggtatgcgcatgaacttcggtaagttagacgggaaatccaaccgccacaaccagcacacg
gtggaatttggcgtagtggtgcctacgatttataacacttattacaaatcagcagggact
accgtgaagtatttccgtccttatagcgtttattggtcttatgggtattcattctaa

>2025G
atgaagaaaaatagaacgctgtttcttagtctagccctttgcgctaacataagttatgcc
gaagatgatggagggtttttcaccgtcggttatcagctcgggcaagtcatgcaagatgtc
caaaacccaggcggcactaaaagagacgaactcgcaagagagcttaacgctgatgtaacg
aacaacattttaaacaacaataccggaggcaatgtcgcaggggcgttgagtaacgctttc
tcccaatacctttattcgcttttaggggcgtatcccacgaaactcaatagtaacgatgtg
tctgcgaacgctcttttagggggtgcggtaggcagtgggacttgtgcggctgcagggacg
gctggtagcaattctcttaacacccaaagcgcttgcaccgctgcgggctattattggctc
cctagcttgactgaaagggttttaagcacgatcggcagccagactaactacggcacgaac
accaatttccccaacatgcaacaacagctcacctacttgaatgcggggaatgtgtttttt
aatgcgatgaataaggctttagaggccaaaaatggaactactagcggtgcgactggttca
gatggtcaagcttactctcaacaagctattcaataccttcaaggccaacaaaatattctc
aataacgcagcgaacttgctcaagcaagatgaattgctcttagaagctttcaactctgcc
gtagctgctaacattgggaataaggaattcaattcagccgcttttacaggtttggtgcaa
ggcattattgatcaatctcaagcggtttataacgagctcactaaaaacaccattagcggg
agcgcggttaataacgctgggataaactccaaccaagctaacgccgtgcaagggcgcgct
agtcagctccctaacgctctttataacgcgcaagtaactttggataaaatcaatgcgctc
aacaatcaggtcagaagcatgccttacttgccccaattcagggccgggaacagccgttca
acgaatattttaaacgggttttacactaaagtgggctataagcaattcttcgggaagaaa
aggaatatcggtttgcgctattatggtttcttttcttataacggagcgagcgtgggcttt
agatccactcaaaataatgtagggttatacacttatggggtggggactgatgtgttgtat
aacatctttagccgctcctatcaaaaccgctctgtggatatgggcttttttagcggtatc
caattagccggtgagaccgtccaatccacgctcagagatgaccccaatgtgaaattgcat
ggcaaaatcaataacacgcacttccagttcctctttgactttggtatgcgcatgaacttt
ggtaagttggacaataaatccaaccgccacaaccagcacacggtggaatttggcgtggtg
gtgcctacgatttataacacttattacaaatcagcagggactaccgtgaagtatttccgt
ccttatagcgtttattggtcttatgggtattcattctaa

>2065G
atgaagaaaaatagaacgctgtttcttagtctagccctttgcgctagcataagttatgcc
gaagatgatggagggtttttcaccgtcggttatcagctcgggcaagtcatgcaagatgtc
caaaacccaggcggcactaaaagagacgaactcgcaagagagcttaacgctgatacaacg
aacaacattttaaacaacaacaccggaggcaatgtcgcaggggcgttgagtaacgctttc
tcccaatacctttattcgcttttaggggcgtatcccacgaaactcaatagtaacgatgtg
tccgcgaacgctcttttaagtggtgcggtaggcagtgggacttgcgcggctgcagggacg
gttggtggctcaactcttaacactcaaagcgcttgcaccgctgcgggctattactggctc
cctagcttgactgataggattttaagcacgatcggcagccagactaactacggcacgaac
accaatttccccaacatgcaacaacagctcacctacttgaacgcggggaatgtgtttttt
aacgcgatgaataaggctttagagaagaatgggactactaatagcactagtagcactagc
ggtgcgactggttcagatggtcaaacttactctcaacgagccatccaataccttcaaggc
caacaaaatattctcaataacgcagcgaacttgctcaagcaagatgaattgctcttagaa
gctttcaactctgccgtagccgctaacattgggaataaggaattcaattcagccgctttt
acaggtttggtgcaaggcatcattgatcaatctcaattggtttataacgaactcactaaa
aacaccattagcgggagtgcggttaataacgctgggataaactccaaccaagctaacgct
gtgcaagggcgtgctagtcagctccctaacgctctttataacgcgcaagtaactttggat
aaaatcaacgcgctcaacaatcaagtaagaagcatgccttacttgcctcaattcagagcc
ggtaacagccgttcaacgaatattttgaacgggttttacaccaaaataggttataagcaa
ttcttcgggaagaaaaggaatatcggtttgcgctattatggtttcttttcttataatgga
gcgagcgtgggctttagatccactcaaaataatgtagggttatacacttatggggtgggg
actgatgtgttgtataacatctttagccgctcctatcaaaaccgctctgtggatatgggc
ttttttagcggtatccaattagccggtgagaccttccaatccacgctcagagatgacccc
aatgtgaaattgcacggcaaaatcaataacacgcacttccagttcctctttgactttggt
atgaggatgaacttcggtaagttggatgggaaatccaaccgccacaaccagcacacggtg
gaatttggcgtagtggtgcctacgatttataacacttattacaaatccgcagggactacc
gtgaagtatttccgtccttatagcgtttattggtcttatgggtattcattctaa

>1039IGA
atgaagaaaaatagaacgctgtttcttagtctagccctttgcgctagcataagttatgcc
gaagatgatggagggtttttcaccgtcggttatcagctcgggcaagtcatgcaagatgtc
caaaacccaggtggcactaaaagagacgaactcgcaagagagcttaacgctgatgtaacg
aacaacattttaaacaacaacaccggaggcaatgtcgcaggggcgttgagtaacgctttc
tcccaatacctttattcgcttttaggggcgtatccagagaaactcaatggtaatgatgtg
tctgcgaacgctcttttaagtggtgcggtaggcagtgggacttgtgcggctgcagggacg
gctggtagcaactctcttaacactcaaagcgcttgcaccgctgcgggctattactggctc
cctagcctttctgacagggttttaagcacgatcggcagccagaccaactacggcacgaac
accaatttccccaacatgcaacaacagctcacctacttgaacgcggggaatgtgtttttt
aacgcgatgaataaggctttagagaagaatggaatcactactgctaatggcactagcggt
gcgactggttcagatggtcaaacttacccccaacaagccatccaataccttcaaggccaa
caaaatatcttaaataacgcagcgaacttgctcaagcaagatgaattgctcttagaagct
ttcaactctgccgtagccgccaacattgggaataaggaattcaattcggccgtttttaca
ggtttggtgcaaggcattattgatcaatctcaagcggtttataacgagctcactaaaaac
accattagcgggagcgcggttaataacgctgggataaaccccaaccaagctaacgctgtg
caagggcgtgctagtcagctccctaacgctctttataacgcgcaagtaactttggataaa
atcaatgcgctcaacaatcaggtcagaagcatgccttacttgccccaattcagagccggg
aacagccgttcaacgaatattttaaacgggttttacactaaagtgggctataagcaattc
tttgggaagaaaaggaatatcggtttgcgctattatggcttcttctcttataacggagcg
agcgtgggctttagatccactcaaaacagcgtagggttatacacttatggggtgggcact
gatgtgttgtataatatctttagccgctcgtatcaaaaccgctctgtggatatgggcttt
tttagcggtatccaattagccggtgagaccgtccaatccacgctcagagatgaccccaat
gtgaaattgcatgggaaaatcaataacacgcacttccagttcctctttgacttcggtatg
agaatgaacttcggtaagttggacaataaatccaaccgccacaaccagcacacggtggaa
tttggcgtagtggtgcctacgatttataacacttattacaaatccgcagggactaccgtg
aagtatttccgtccttatagcgtttattggtcttatgggtattcattctaa

>22322AG
atgataaagaaaaatagaacgctgtttcttagtctagccctttgcgctagcataagttat
gccgaagatgatggagggtttttcaccgtcggttatcagcttgggcaggttatgcaagat
gtccaaaacccaggcggcgctaaggccgacgaactcgccagagagcttaacgctgatgta
acgaacaacattttaaacaacaacaccggaggcaatgtcgcaggggcgttgagtaacgct
ttctcccaatacctttattcgcttttaggggcgtatccagagaaactcaatagtaacgat
gtgtctgcgaacgctcttttaagtggtgcggtaggcagtgggacttgcgcggctgcaggg
acggccggtagcacatctcttaacactcaaagcgcttgtaccgctgcgggctattactgg
ctccctagcttgactgacaggattttaagcacgatcggcagccagactaactacggcacg
aacaccaatttccccaacatgcaacaacagctcacctatttgaatgcggcgaatgtgttt
tttaatgcgatgaataaggctttagaggccagaaatggaactagtggcgctagtggtgcg
actggtcaaaatggtcaaacttactctcaaacagctattcaataccttcaaggccaacaa
aatatcttaaataacgcagctaacttgctcaagcaagatgaattgcttttagaagctttc
aactctgccgtggccgctaacattgggaataaggaattcaattcagccgtttttacaggt
ttggtgcaaggcattattgatcaatctcaatcggtttataacgaactcagtaaaaacccc
attagcgggagcgcgtttaatagcgctacaaatggccaactaactaaccaagctaacgct
gtgcaagggcgcgctaatcagctctctaacgctctttataacgcgcaagtaactttggat
aaaatcaatgcgctcaataatcaggttaggagcatgccttacttgccccaattcagggcc
gggaacagccgttcaacgaatattttaaacgggttttacactaaagtgggctataagcaa
ttcttcgggaagaaaaggaatatcggtttgcgctattatggtttcttttcttataacgga
gcgagcgtgggctttagatccactcaaaataatgtagggttatacacttatggggtgggg
actgatgtgttgtataacatctttagccgctcctatcaaaaccgctctgtggatatgggc
ttttttagcggtatccaattagccggtgagaccgtccaatccacgctcagagatgacccc
aatgtgaaattgcatggcaaaatcaataacacgcacttccagttcctctttgactttggt
atgcgcatgaactttggtaagttagacgggaaatccaaccgccacaaccagcacacggtg
gaatttggcgtagtggtgcctacgatttataacacttattacaaatccgcagggactacc
gtgaagtatttccgtccttatagcgtttattggtcttatgggtattcattctaa

>2007IM
atgataaagaaaaataaaacgctgtttcttagtctagccctttgcgctagcataagttat
gccgaagatgatggagggtttttcaccgtcggttatcagctcgggcaagtcatgcaagat
gtccaaaacccaggcggcactaaaagagacgaactcgcaagagagcttaacgctgatgta
acgaacaacattttaaacaacaacaccggaggcaatgtcgcaggggcgttgagtaacgct
ttctcccaatacctttattcgcttttaggggcgtatccagagaaactcaatggtaacgat
gtgtctgcgaacgctcttttagggggtgcggtaggcagtgggacttgcgcggctgcaggg
acggctggtggcaattctcttaacactcaaagcgcttgcaccgctgcgggctattactgg
ctccctagcctttctgacagggttttaagcacgatcggcagccagactaactacggcacg
aacaccaatttccccaacatgcaacaacagctcacctacttgaatgcggcgaatgtgttt
tttaatgcgatgaataaggctttagagaaaaatgtaactagtggaactagtggaactagt
ggtgcgactggtcaaaatggtcaaacttactctgaaaacgctattaaataccttcaagac
caacaaactattctcaataacgcagccaacttgctcaagcaagatgaattgctcctagaa
gctttcaactctgccgtggccgccaacattgggaataaggaattcaattcagccgttttt
acaggtttggtgcaaggcattattgatcaatcccaatcggtttataacgaactcagtaaa
aaccccattagcgggagcgcggttgatagcgctgggataaactccaaccaagctaacgct
gtgcaagggcgcgctaatcagctctctaacgctctttataacgcgcaagtaactttggat
aaaatcaatgcgctcaacaatcaagttagaagcatgccttacttgccccaattcagggct
gggaacagccgttcaacgaatattttaaacgggttttatactaaagtgggctataagcaa
ttcttcgggaagaaaaggaatatcggtttgcgttattatggtttcttttcttataacgga
gcgagcgtgggctttagatccactcaaaataatgtagggttatacacttatggggtgggg
actgatgtgttgtataacatctttagccgctcctatcaaaaccgctctgtggatatgggc
ttttttagcggtatccaattagccggcgaaaccgtccaatccacgctcagagatgacccc
aatgtgaaattgcatgggaaaatcaataacacgcacttccagttcctctttgacttcggt
atgaggatgaacttcggtaagttggacgggaaatccaaccgccacaaccagcacacggtg
gaatttggcgtggtggtgcctacgatttataacacttattacaaatccgcagggactacc
gtgaagtatttccgtccttatagcgtttattggtcttatgggtattcattctaa

>22378G
atgataaagaagaatagaacgctgtttcttagtctagccctttgcgctagcataagttat
gccgaagatgatggagggtttttcaccgtcggttatcagctcgggcaagtcatgcaagat
gtccaaaacccaggtggcactaaaagagacgaactcgcaagagagcttaacgctgatgta
acgaacaacattttaaacaacaacaccggaggtaatgtcgcaggggcgttgagtaacgct
ttctcccaatacctttattcgcttttaggggcgtatcccacgaaactcaatagtaacgat
gtgtctgcgaacgctcttttaagtggtgcggtaggcagtgggacttgcgcggctgcaggg
acggctggtggcacttctcttaacactcaaagcgcttgcaccgctgcgggctattactgg
ctccctagcttgactgacaggattttaagcacgatcggcagccagaccaactacggcacg
aacaccaatttccccaacatgcaacaacagctcacctacttgaacgcagggaacgtgttt
tttaatgcgatgaataaggctttagagaagaatgggactgctactactagtggcactaat
ggtgcgactggttcagatggtcaaacttactctcaacaagctatccaataccttcaaggc
caacaaaatatcttaaataacgcagcgaacttgctcaagcaagacgaattgctcttagaa
gctttcaactctgccgtagccgccaacattgggaataaggaattcaattcggccgttttt
acaggtttggtgcaaggcatcattgatcaatctcaagcggtttataacgagctcactaaa
aacaccattagcgggagcgcggttgataacgctaggataaattccaaccaagctaacgct
gtgcaagggcgcgccagtcagctccctaacgctctttataacgcgcaagtcactttggat
aagatcaatgcgctcaataatcaagtgagaagcatgccttacttgccccaattcagagcc
gggaacagccgtgcgacgaatattttaaacgggttttacaccaaaataggctataagcaa
ttcttcgggaagaaaagaaatatcggtttgcgctattatggtttcttttcttataacgga
gcgagcgtgggctttagatccactcaaaataatgtagggttatacacttatggggtgggg
actgatgtgttgtataatatctttagccgctcgtatcaaaaccgctctgtggatatgggc
ttttttagcggtatccaattagccggcgaaaccgtccaatccacgctcagagatgacccc
aatgtgaaattgcacggcaaaatcaataacacgcacttccagttcctctttgacttcggt
atgaggatgaactttggtaagttggacgggaaatccaaccgccacaaccagcacacggtg
gaatttggcgtagtggtgcctacgatttataacacttattacaaatccgcagggactacc
gtgaagtatttccgtccttatagcgtttattggtcttatgggtattcattctaa

>26100IM
atgataaagaaaaatagaacgctgtttcttagtctagccctttgcgctagcataagttat
gccgaagatgatggagggtttttcaccgtcggctatcagctcgggcaagtcatgcaagat
gtccaaaacccaggcggcactaaaagagacgaactcgcaagagagcttaacgctgataca
acgaacaacattttaaacaacaacaccggaggcaatgtcgcaggggcgttgagtaacgct
ttctcccaatacctttattcgcttttaggggcgtatccagagaaactcaatggtaatgat
gtgtctgcgaacgctcttttagggggtgcggtaggcagtgggacttgcgcggctgcaggg
acggctggtagcaactctcttaacactcaaagcgcttgcaccgctgcgggctattactgg
ctccctagcctttctgatagggttttaagcacgatcggcagccagactaactacggcacg
aacaccaatttccccaacatgcaacaacagctcacctacttgaatgcggcgaatgtgttt
tttaatgcgatgaataaggctttagagaccaaaaatggaactagtggaactagtggtgct
agtggtgcgactggtcaaaatggtcaaacttactctgcacaagctatccaataccttcaa
ggccaacaaaatattctcaataacgcagcgaacttgctcaagcaagatgaattgctctta
gaagctttcaactctgccgtagccgccaacattgggaataaggaattcaattcggccgct
tttacaggtttggtgcaaggcatcattgatcaatctcaagcggtttataacgagctcact
aaaaacaccattagcgggagcgcggttaatagcgctgggataaattccaaccaagctaac
gctgtgcaagggcgcgctagtcagctccctaacgctctttataacgcgcaagtaactttg
gataagatcaatgcgctcaataatcaagtcagaagcatgccttacttgccccaattcaga
gccgggaacagccgttcaacgaatattttaaacgggttttacactaaagtgggctataag
caattcttcgggaagaaaaggaatatcggtttgcgctattatggtttcttttcttataac
ggagcgagcgtgggctttagatccactcaaaataatgtagggttatacacttatggggtg
gggactgatgtgttgtataacatctttagccgctcctatcaaaaccgctctgtggatatg
ggcttttttagcggtatccaattagccggtgagaccgtccaatccacgctcagagatgac
cccaatgtgaaattgcatgggaaagtcaataacacgcacttccagttcctctttgacttc
ggtatgcggatgaacttcggtaagttggacgggaaatccaaccgccacaaccagcacacg
gtggaatttggcgtagtggtgcctacgatttataacacttattacaaatcagcagggact
accgtgaagtatttccgtccttatagcgtttattggtcttatgggtattcattctaa

>22360AG
atgataaagaagaatagaacgctgtttcttagtctagccctttgcgctagcataagttat
gccgaagatgatggagggtttttcaccgtcggttatcagctcggacaagtcatgcaagat
gtccaaaacccaggcggcactaaaagagacgaactcgcaagagagcttaacgctgatgta
acgaacaacattttaaacaacaacaccggaggcaatgtcgcaggggcgttgagtaacgct
ttctcccaatacctttattcgcttttaggggcgtatccagagaaactcaatagtaacgat
gtgtctgcaaacgctcttttagggggtgcggtaggcagtgggacttgcgcggctgcaggg
acggctggtagtagctctcttaacacccaaagcgcttgcaccgctgcgggctattattgg
ctccctagcttgactgacaggattttaagcacgatcggcagccagaccaactacggcacg
aacaccaatttccctaacatacaacaacagctcacctatttgaatgcggggaatgtgttt
tttaacgcgatgaataaggctttagagaagaatgggactactactactactagtggaact
aatggtgcgactggttcagatggtcaaacttactccacacaagccatccaataccttcaa
ggccaacaaaatattctcaataacgcagcgaacttgctcaagcaagatgaattgctctta
gaagctttcaactctgccgtagccgccaacattgggaataaggaattcaattcagccgct
tttacaggtttggtgcaaggcatcattgatcaatctcaattggtttataacgagctcact
aaaaacaccattagcgggagcgcggttaataacgctgggataaactccaaccaagctaac
gctgtgcaagggcgtgctagtcagctccctaacgctctttataacgcacaagtaactttg
gataaaatcaatgcgctcaataatcaagttaggagcatgccttacttgccccaattcaga
gccgggaacagccgtgcgacgaatattttaaacgggttttacaccaaaataggctataag
caattcttcgggaagaaaaggaatatcggtttgcgctattatggtttcttttcttataac
ggagcgagcgtgggctttagatccactcaaaataatgtagggttatacacttatggggtg
gggactgatgtgttgtataatatctttagccgctcctatcaaaaccgctctgtggatatg
ggcttttttagcggtatccaattagccggtgagaccttccaatccacgctcagagatgac
cccaatgtgaaattgcatgggaaaatcaataacacgcacttccagttcctctttgacttc
ggtatgagaatgaacttcggtaagttggacgggaaatccaaccgccacaaccagcacacg
gtggaatttggcgtagtggtacctacgatttataacacttattacaaatcagcagggact
accgtgaagtatttccgtccttatagcgtttattggtcttatgggtattcattctaa

>2010IM
atgataaagaaaaatagaacgctgtttcttagtctagccctttgcgctagcataagttat
gccgaagatgatggagggtttttcaccgtcggttatcagctcgggcaagtcatgcaagat
gtccaaaacccaggcggtgctaaaagcgacgaactcgccagagagcttaacgctgatgta
acgaacaacattttaaacaacaacaccggaggcaatgtcgcgggggcgttgagtaacgct
ttctctcaatacctttattcgcttttaggggcgtatcccacgaaactcaatagtaacgat
gtgtctgcgaacgctcttttaagtggtgcggtaggcagtgggacttgcgcggctgcaggg
acggccggtggcacttctcttaacactcaaagcgcttgcaccgctgcgggctattactgg
ctccctagcttgactgataggattttaagcacgatcggcagccagactaactacggcacg
aacaccaatttctccaacatgcaacaacagctcacttacttgaatgcggggaatgtgttt
tttaatgcgatgaataaggctttagagaagaatgggactgctactactagtggaactaat
ggtgcgactggttcagatggtcaaacttactccacacaagctatccaataccttcaaggt
caacaaaatattctcaataacgcagcgaacttgctcaagcaagatgaattgctcttagaa
gctttcaactctgccgtagccgctaacattgggaataaggaattcaattcggccgtcttt
acaggtttggtgcaaggcattattgatcaatctcaagcggtttataacgagctcactaaa
aacaccattagcgggagcgcggttaatagcgctgggataaactccaaccaagctaacgct
gtgcaagggcgcgctagtcagctccctaacgctctttataacgcgcaagtaactttggat
aagatcaatgcgctcaataatcaagtcagaagcatgccttacttgccccaattcagagcc
gggaacagccgttcaacgaatattttaaacgggttttacactaaagtgggctataagcaa
ttcttcgggaagaaaaggaatatcggtttgcgctattacggcttcttttcttataacgga
gcgagcgtgggctttagatccactcaaaatagcgtagggttatacacttatggggtgggg
actgatgtgttgtataacatctttagccgctcctatcaaaaccgctctgtggatatgggc
ttttttagcggtatccaattagccggcgaaaccgtccaatccacgctcagagatgacccc
aatgtgaaattgcacggcaaaatcaataacacgcacttccagttcctctttgacttcggt
atgcggatgaacttcggtaagttggacgggaaatccaaccgccacaaccagcacacggtg
gaatttggcgtagtggtgcctacgatttataacacttattacaaatccgcagggactacc
gtgaagtatttccgtccttatagcgtttattggtcttatgggtattcattctaa

>1095IGA
atgaagaaaaatagaacgctgtttcttagtctagccctttgcgctagcataagttatgcc
gaagatgatggagggtttttcaccgtcggttatcagctcgggcaagtcatgcaagatgtc
caaaacccaggcggcactaaaagagacgaactcgcaagagagcttaacgctgatacaacg
aacaacattttaaacaacaacaccggaggcaatgtcgcaggggcgttgagtaacgctttc
tcccaatacctttattcgcttttaggggcgtatcccacgaaaatcaatagtaacgatgtg
tccgcgaacgctcttttaagtggtgcggtaggcagtgggacttgcgcggctgcagggacg
gctgatggctcaactcttaacactcaaagcgcttgcaccgctgcgggctattactggctc
cctagcttgactgataggattttaagcacgatcggcagccagactaactacggcacgaac
accaatttccccaacatgcaacaacagctcacctacttgaacgcggggaatgtgtttttt
aacgcgatgaataaggctttagagaagagtgggactactaatagcactagtagcactagc
ggtgcgactggttcagatggtcaaacttactctcaacgagccatccaataccttcaaggc
caacaaaatattctcaataacgcagcgaacttgctcaagcaagatgaattgctcttagaa
gctttcaactctgccgtagccgctaacattgggaataaggaattcaattcagccgctttt
acaggtttggtgcaaggcatcattgatcaatctcaagcggtttataacgagctcactaaa
aacaccattagcgggagcgcggttgatagcgctgggataaattccaaccaagctaacgct
gtgcaagggcgtgctagtcagctccctaacgctctttataacgcgcaagtaactttggat
aaaatcaacgcgctcaacaatcaagtaagaagcatgccttacttgcctcaattcagagcc
ggtaacagccgttcaacgaatattttgaacgggttttacaccaaaataggttataagcaa
ttcttcgggaagaaaaggaatatcggtttgcgctattatggtttcttttcttataacgga
gcgagcgtgggctttagatccactcaaaataatgtagggttatacacttatggggtgggg
actgatgtgttgtataatatctttagccgctcttatcaaaaccgctctgtggatatgggc
ttttttagcggtatccaattagccggcgaaaccgtccaatccacgctcagagatgacccc
aatgtgaaattgcatgggaaaatcaataacacgcacttccagttcctctttgactttggt
atgaggatgaacttcggtaagttggatgggaaatccaaccgccacaaccagcacacggtg
gaatttggcgtagtggtgcctacgatttataacacttattacaaatccgcagggactacc
gtgaagtatttccgtccttatagcgtttattggtcttatgggtattcattctaa

>1077IGA
atgaagaaaaatagaacgctgtttcttagtctagccctttgcgctagcataagttatgcc
gaagatgatggagggtttttcaccgtcggttatcagctcgggcaagtcatgcaagatgtc
caaaacccaggcggcactaaaagagacgaactcgcaagagagcttaacgctgatgtaacg
aacaatattttaaacaacaacaccggaggcaatgtcgcaggggcgttgagtaacgctttc
tcccaatacctttattcgcttttaggggcgtatcccacgaaactcaatagtaacgatgtg
tctgcgaacgctcttttaagtggtgcggtaggcagtgggacttgtgcggctgcagggacg
gctggtagcacttctcttaacactcaaagtgcttgcaccgctgcgggctattactggctc
cctagcttgactgataggattttaagcacgatcggcagccagactaactacggcacgaac
accaatttccccaacatgcaacaacagctcacttacttgaatgcggggaatgtgtttttt
aatgcgatgaataaggctttagagaagaatgggactgctactactagtggaactaatggt
gcgactggttcagatggtcaaacttactccacacaagctatccaataccttcaaggccaa
caaaatattctcaataacgcagcgaacttgctcaagcaagatgaattgctcttagaagct
ttcaactctgccgtagccgccaacattgggaataaggaattcaattcggccgcttttaca
ggtttggtgcaaggcatcattgatcaatctcaagcggtttataacgagctcactaaaaac
accattagcgggagcgcggttaatagcgctgagataaacgtcaaccaagctaacgctgtg
caagggcgcgctagtcagctccctaacgctctttataacgcgcaagtaactttggataag
atcaatgcgctcaataatcaagtcagaagcatgccttacttgcctcaattcagagccggt
aacagccgtgcgacgaatattttaaacgggttttacaccaaagtgggctataagcaattc
ttcgggaagaaaaggaatatcggtttgcgctattatggtttcttttcttataacggagcg
agcgtgggctttagatccactcaaaacaatgtagggttatacacttatggggtggggact
gatgtgttgtataacatctttagccgctcctatcaaaaccgctctgtggatatgggcttt
tttagcggtatccaattagccggtgagaccgtccaatccacgctcagagatgaccccaat
gtgaagttgcatgggaaagtcaataacacgcacttccagttcctctttgacttcggtatg
aggatgaacttcggtaagttggacgggaaatccaaccgccacaaccagcacacggtggaa
tttggcgtggtggtgcctacgatttataacacttattacaaatccgcagggactaccgtg
aagtatttccgtccttatagcgtttattggtcttatgggtattcattctaa

>3133AG
atgataaagaaaaatagaacgctgtttcttagtctagccctttgcgctagcataagttat
gccgaagacgatggagggtttttcaccgtcggttatcagctcggacaagtcatgcaagat
gtccaaaacccaggcggtgctaaaagcgacgaactcgccagagagcttaacgctgatgta
acgaacaacattttaaacaacaacaccggaggcaatgtcgcaggggcgttgagtaacgct
ttctcccaatacctttattcgcttttaggggcgtatcccacgaaactcaatagtaacgat
gtgtctgcgaacgctcttttaagtggtgcggtaggcagtgggacttgcgcggctgcaggg
acggctggtggcaattctcttaacactcaaagcgcttgcaccgctgcgggctattactgg
ctccctagcttgactgacaggattttaagcacgatcggcagccagactaactacggcacg
aacaccaatttccccaacatgcaacaacagctcacctacttgaatgcggggaatgtgttt
tttaatgcgatgaataaggctttagagaagaatgggactgctactactagtggaactaat
ggtgcgactggttcagatggtcaaacttactccacacaagctatccaataccttcaaggc
caacaaaatattctcaataacgcagcgaacttgctcaagcaagatgaattgctcttagaa
gctttcaactctgccgtagccgccaacattgggaataaggaattcaattcggccgctttt
acaggtttggtgcaaggcatcattgatcaatctcaagcggtttataacgagctcactaaa
aacaccattagcgggagcgcggttaatagcgctaagataaactccaaccaagctaacgct
gtgcaanngcgcgctagtcagctccctaacgctctttataacgcgcaagtaactttggat
aagatcaatgcgctcaataatcaagtcagaagcatgccttacttgccccaattcagagcc
gggaacagccgttcaacgaatattttaaacgggttttacactaaagtgggctataagcaa
ttcttcgggaagaaaaggaatatcggtttgcgctattatggnttcttttcttataacgga
gcgagcgtgggctttagatccactcaaaataatgtagggttatacacttatggggtgggg
actgatgtgttgtataacatctttagccgctcctatcaaaaccgctctgtggatatgggc
ttttttagcggtatccaattagccggcgaaaccgtccaatccacgctcagagatgacccc
aatgtgaaattgcatgggaaaatcaataacacgcacttccagttcctctttgacttcggt
atgaggatgaacttcggtaagttggacgggaaatccaaccgccacaaccagcacacggtg
gaatttggcgtagtggtgcctacgatttataacacttattacaaatcagcagggaccacc
gtgaagtatttccgtccttatagcgtttattggtcttatgggtattcattctaa

>22346IM
atgataaagaaaaatagaacgctgtttcttagtctagccctttgcgctagcataagttat
gccgaagatgatggagggtttttcaccgtcggctatcagctcggacaagtcatgcaagat
gtccaaaacccaggcggcgctaaaagcgacgaactcgccagagagcttaacgctgatgta
acgaacaacattttaaacaacaacaccggaggcaatgtcgcaggggcgttgagtaacgct
ttctcccaatacctttattcgcttttaggggcttaccccacgaaactcaatagtaacgat
gtgtccgcgaacgctcttttagggggtgcggtaggcagtgggacttgcgcggctgcaggg
acggctggtggcacatctcttaacactcaaagcgcttgcaccgctgcgggctattactgg
ctccctagcttgactgacaggattttaagcacgatcggcagccagactaactacggcacg
aacaccaatttccccaacatgcaacaacagctcacctatttgaatgcggggaatgtgttt
tttaacgcgatgaataaggctttagagaagaagaatgggactactaatggtgctagtgga
actaatggtgcgactgattcagatggtcaaacttactctcaacaagctatccaatacctt
caagaccaacaaaatatcttaaataacgcagcgaacttgctcaagcaagatgaattgctc
ttagaagctttcaactctgccgtagccgccaacattgggaataaggaattcaattcagcc
gtttttacaggtttggtgcaaggcattatcgatcaatctcaagcggtttataacaagctc
actgaaaacaccattagcgggagcgcggttaatagcgctgggataaatcccaaccaagct
aacgctgtgcaagggcgcgccagtcagctccctaacgctctttataatgcgcaagtcact
ttggataaaatcaatgcgctcaacaatcaggtgaggagcatgccttacttgccccaattc
agagccgggaacagccgttcaacgaatattttaaacgggttttacactaaagtgggctat
aagcaattcttcgggaagaaaaggaatatcggtttgcgttattatggtttcttttcttat
aacggagcgagcgtgggctttagatccactcaaaacagcgtagggttatacacttatggg
gtggggactgatgtgttgtataacatctttagccgctcctatcaaaaccgctctgtggat
atgggcttttttagcggtatccaattagccggcgaaaccgtccaatccacgctcagagat
gatcccaatgtgaaattgcatgggaaaatcaataacacgcacttccagtttctctttgac
ttcggtatgagaatgaacttcggtaagttggacgggaaatccaaccgccacaaccagcac
acggtggaatttggcgtggtggtgcctacgatttataacacttattacaaatcagcaggg
actaccgtgaagtatttccgtccttatagcgtttattggtcttatgggtattcattctaa

>2021IM
atgataaagaaaaatagaacgctgtttcttagtctagccctttgcgctagcataagttat
gccgaagacgatggagggtttttcaccgtcggttatcagctcgggcaagtcatgcaagat
gtccaaaacccaggcggcgctaaaagcgacgaactcgccagagagcttaacgctgatgta
acgaacaacattttaaacaacaacaccggaggcaatgtcgcaggggcgttgagtaacgct
ttctcccaatacctttattcgcttttaggggcgtatcccacgaaactcaatagtaacgat
gtgtctgcgaacgctcttttaagtggtgcggtaggcagtgggacttgcgcggctgcaggg
acggctggtggctcaactcttaacactcaaagcgcttgcaccgctgcgggctattactgg
ctccctagcttgactgataggattttaagcacgatcggcagccagactaactacggcacg
aacaccaatttccccaacatgcaacaacagctcacttacttgaatgcggggaatgtgttt
tttaatgcgatgaataaggctttagagaagaatgggactgctactactagtggaactaat
ggtgcgactggttcaaatggtcaaacttactccacacaagctatccaataccttcaaggc
caacaaaatattctcaataacgcagcgaacttgctcaagcaagatgaattgctcttagaa
gctttcaactctgccgtagccgccaacattgggaataaggaattcaattcggccgctttt
acaggtttggtgcaaggcatcattgatcaatctcaagcggtttataacgagctcactaaa
aacaccattagcgggagcgcggttaatagcgctgggataaactccaaccaagctaacgct
gtgcaagggcgcgctagtcagntccctaacgctctttataacgcgcaagtaactttggat
aagatcaatgcgctcaataatcaagtcagaagcatgccttacttgccccaattcagagcc
gggaacagccgttcaacgaatattttaaacgggttttacactaaagtgggctataagcaa
ttcttcgggaagaaaagaaatatcggtttgcgctattatggtttcttttcttataacgga
gcgagcgtgggctttagatccactcaaaataatgtagggttatacacttatggggtgggg
actgatgtgttgtataacatctttagccgctcctatcaaaaccgctctgtggatatgggc
ttttttagcggtatccaattagccggcgagaccgtccaatccacgctcagagatgacccc
aatgtgaaattgcacggcaaaatcaataacacgcacttccagttcctctttgacttcggt
atgcgcatgaacttcggtaagttagacgggaaatccaaccgccacaaccagcacacggtg
gaatttggcgtagtggtgcctacgatttataacacttattacaaatcagcagggactacc
gtgaagtatttccgtccttatagcgtttattggtcttatgggtattcattctaa

>3004IM
atgaagaaaaatagaacgctgtttcttagtctagccctttgcgctagcataagttatgcc
gaagatgatggagggtttttcaccgtcggttatcagcttgggcaagtcatgcaagatgtc
caaaacccaggcggcactaaaagggacgaactcgccagagagcttaacgctgatgtaacg
aacaacattttaaacaacaacaccggaggcaatgtcgcaggggcgttgagtaacgctttc
tcccaatacctttattcgcttttaggggcgtatccagagaaactcaatggtaacgatgtg
tctgcgaacgctcttttagggggtgcggtaggcagtgggacttgcgcggctgcagggacg
gctggtggcacttctcttaacactcaaagcgcttgcaccgctgcgggctattactggctc
cctagcctttctgacagggttttaagcacgatcggcagccagaccaactacggcacgaac
accaatttccccaacatgcaacaacagctcacctacttgaatgcggcgaatgtgtttttt
aatgcgatgaataaggctttagaggctaagaatggaactgctgctaatggcactagcggt
gcgactggttcagatggtcaaacttactcccaacaagctatccaataccttcaaggccaa
caaaatattctcaataacgcagcgaacttgctcaagcaagacgaattgctcttagaagct
ttcaactctgccgtagccgccaacattgggaataaggaattcaattcggccgtttttaca
ggtttggtgcaaggcattattgatcaatctcaagcggtttataacgaactcagtaaaaac
cccattagcgggagcgcggttaatagcgctgagataaattccaaccaagctaacgctgtg
caagggcgcgccagtcagctccctaacgctctttataacgcgcaagtcactttggataaa
atcaatgcgctcaacaatcaggtgagaagcatgccttacttgcctcaattcagagccggt
aacagtcgcgcgacgaatatcatgaacgggttttacaccaaaataggctataagcaattc
ttcgggaagaaaaggaatatcggtttgcgttattatggtttcttttcttataacggagcg
agcgtgggctttagatccactcaaaatagcgtagggttatacacttatggggtggggact
gatgtgttgtataacatctttagccgctcctatcaaaaccgctctgtggatatgggcttt
tttagcggtatccaattagccggcgaaaccgtccaatccacgctcagagatgaccccaat
gtgaagttgcatgggaaagtcaataacacgcacttccagttcctctttgacttcggtatg
cggatgaacttcggtaagttggacgggaaatccaaccgccacaaccagcacacggtggaa
tttggcgtagtggtgcctacgatttataacacttattacaaatccgcagggactaccgtg
aagtatttccgtccttatagcgtttattggtcttatgggtattcattctaa

>1081DGA
atgaagaaaaatagaacgctgtttcttagtctagccctttgcgctagcataagttatgcc
gaagatgatggagggtttttcaccgtcggctatcagctcgggcaagtcatgcaagatgtc
caaaacccaggcggcgctaaaagggacgaactcgccagagagcttaacgctgatgtaacg
aacaacattttaaacaacaacaccggaggcaatgtcgcaggggcgttgagtaacgctttc
tcccaatacctttattcgcttttaggggcgtatcccacgaaactcaatagtaacgatgtg
tctgcgaacgctcttttaagtggtgcggtaggcagtgggacttgtgcggctgcagggacg
gctggtagcatatctcttaacactcaaagcgcttgcaccgctgcgggctattactggctc
cccagcttgactgataggattttaagcacgatcggcagccagaccaactacggcacgaac
accaatttccctaacatgcaacaacagctcacctacttgaacgcggggaacgtgtttttt
aacgcgatgaataaggctttagaggccaaaaatggaactagcgatgctagcggtgcgact
ggttcagatggtcaaacttactccacgcaagccattcaataccttcaaaaccaacaaaat
atcctcaataacgcagcgaacttgctcaagcaagatgaattgctcttagaagctttcaac
tctgccgtagccgccaacattgggaataaggaattcaattcggccgtttttacaggtttg
gtgcaaggcattattgatcaatctcaagcggtttataacgaactcagtaaaaacaccatt
agcgggagcgcggttaatagcgctgggataaattccaaccaagctaacgctgtgaacacg
cgcgctagtcagctccctaacgctctttataacgcgcaagtaactttggataaaatcaat
gcactcaacaatcaggttagaagcatgccttacttgccccaattcagggccgggaacagc
cgttcaacgaatattttaaacgggttttacactaaagtgggctataagcaattcttcggg
aagaaaaggaatatcggtttgcgctattatggtttcttttcttataacggagcgagcgtg
ggctttagatccactcaaaatagcgtagggttatacacttatggggtggggactgatgtg
ttgtataacatctttagccgctcctatcaaaaccgctctgtggatatgggcttttttagc
ggtatccaattagccggtgaaaccgtccaatccacgctcagagatgaccccaatgtgaaa
ttgcatgggaaagtcaataacacgcacttccagttcctctttgacttcggcatgcggatg
aacttcggtaagttggacgggaaatccaaccgccacaaccagcacacggtggaatttggc
gtagtggtgcctacgatttataacacttattacaaatcagcagggactaccgtgaagtat
ttccgtccttatagcgtttattggtcttatgggtattcattctaa

>22337AG
atgataaagaaaaatagaacgctgtttcttagtctagccctttgcgctagcataagttat
gccgaagatgatggagggtttttcaccgtcggttatcagctcgggcaagtcatgcaagat
gtccaaaacccaggcggtgctaaaagcgacgaactcgccagagagcttaacgctgatgta
acgaacaacattttaaacaacaacaccggaggcaatgtcgcgggggcgttgagtaacgct
ttctcccaatacctttattcgcttttaggggcgtatcccacgaaactcaatagtaacgat
gtgtccgcgaacgctcttttaagtggtgcggtaggcagtgggacttgtgcggctgcaggg
acggctggtggcacatctcttaacactcaaagcgcttgcaccgctgcgggctattactgg
ctccctagcttgactgataggattttaagcacgatcggcagccagactaactacggcacg
aacaccaatttccccaacatgcaacaacagctcacttacttgaatgcggggaatgtgttt
tttaatgcgatgaataaggctttagagaagaatgggactgctactactagtggaactaat
ggtgcgactggttcagatggtcaaacttactccacacaagctatccaataccttcaaggc
caacaaaatattctcaataacgcagcgaacttgctcaagcaagatgaattgctcttagaa
gctttcaactctgccgtagccgccaacattgggaataaggaattcaattcggccgctttt
acaggtttggtgcaaggcatcattgatcaatctcaagcggtttataacgagctcactaaa
aacaccattagcgggagcgcggttaatagcgctgggataaactccaaccaagctaacgct
gtgcaagggcgcgctagtcagctccctaacgctctttataacgcgcaagtaactttggat
aagatcaatgcactcaataatcaagtcagaagcatgccttacttgccccaattcagagcc
gggaacagccgttcaacgaatattttaaacgggttttacactaaagtgggctataagcaa
ttcttcgggaagaaaaggaatatcggtttgcgctattatggtttcttttcttataacgga
gcgagcgtgggctttagatccactcaaaataatgtagggttatacacttatggggtgggg
actgatgtgttgtataatatctttagccgctcctatcaaaaccgctctgtggatatgggc
ttttttagcggtatccaattagccggtgagaccttccaatccacgctcagagatgatccc
aatgtgaaattgcatgggaaaatcaataacacgcacttccagttcctctttgacttcggt
atgaggatgaacttcggtaagttggacgggaaatccaaccgccacaaccagcacacggtg
gaatttggcgtagtggtgcctacgatttataacacttattacaaatcagcagggactacc
gtgaagtatttccgtccttatagcgtttattggtcttatgggtattcattctaa

>3096AG
atgaagaaaaatagaacgctgtttcttagtctagccctttgcgctagcataagttatgcc
gaagatgatggagggtttttcaccgtcggttatcagctcgggcaagtcatgcaagatgtc
caaaacccaggcggcactaaaagagacgaactcgcaagagagcttaacgctgatacaacg
aacaacattttaaacaacaacaccggaggcaatgtcgcaggggcgttgagtaacgctttc
tcccaatacctttattcgcttttaggggcgtatccagagaaactcaatgataacgatgtg
tctgcgaacgcccttttagggggtgcggtaggcagtgggacttgcgcggctgcagggacg
gctggtagcaactctcttaacacccaaagcgcttgcaccgctgcgggttattactggctc
cctagcctttctgatagggttttaagcacgatcggcagccagactaactacggcacgaac
accaatttccccaacatgcaacaacagctcacctacttgaatgcggcgaatgtgtttttt
aatgcgatgaataaggctttagaggccaaaaatggaactagtggagctagtggtgcgact
ggtcaaaatggtcaaacttactctcaacgagctatccaataccttcaaggccaacaaaat
atcttaaataacgcagcgaacttgctcaagcaagacgaattgctcttagaagctttcaac
tctgccgtagccgccaatattgggaataaggaattcaattcggccgtttttacaggtttg
gtgcaaggcatcattgatcaatctcaagcggtttataacgagctcactaaaaaccccatt
agcgggagcgcggttaatagcgctgggataaattccaaccaagctaacgctgtgcaaggg
cgcgccagtcagctccctaacgctctttacaatgcgcaagtaactttggataagatcaac
gcactcaacaatcaagtgagaagcatgccttacttgcctcaattcagagccgggaacagc
cgtgcgacgaatatcatgaacgggttttacaccaaaataggctataagcaattcttcggg
aagaaaagaaatatcggtttgcgctattatggtttcttttcttataacggagcgagcgtg
ggctttagatccactcaaaataatgtagggttatacacttatggggtggggactgatgtg
ttgtataacatctttagccgctcctatcaaaaccgctctgtggatatgggcttttttagc
ggtatccaattagccggcgaaaccgtccaatccacgctcagagatgaccccaatgtgaaa
ttgcacggcaaaatcaataacacgcacttccagtttctctttgacttcggtatgaggatg
aacttcggtaagttagacgggaaatccaaccgccacaaccagcacacggtggaatttggc
gtagtggtacctacgatttataacacttattacaaatccgcagggactaccgtgaagtat
ttccgtccttatagcgtttattggtcttatgggtattcattctaa

>22377G
atgataaagaaaaatagaacgctgtttcttagtctagccctttgcgctagcataagttat
gccgaagatgatggagggtttttcaccgtcggttatcagctcgggcaagtcatgcaagat
gtccaaaacccaggcggcactaaaagagacgaactcgcaagagagcttaacgctgatgta
acgaacaacattttaaacaacaacaccggaggcaatgtcgcaggggcgttgagtaacgct
ttctcccaatacctttattcgcttttaggggcatatccagagaaactcaatggtgacgat
gtgtctgcgaacgctcttttagggggtgcggtaggcagtgggacttgcgcggctgcaggg
acggctggtggcaattctcttaacactcaaagcgcttgcaccgctgcgggctattactgg
ctccctagcctttctgatagggttttaagcacgatcggcagccagactaactacggcacg
aacaccaatttccccaacatgcaacaacagctcacctacttgaatgcggcgaatgtgttt
tttaatgcgatgaataaggctttagagaccaaaaatggaactagtggagctagtggtgcg
actggtcaaaatggtcaaacttactctcaacaagccattcaataccttcaaggccaacaa
aatattctcaataacgcagcgaacttgctcaagcaagatgaattgctcttagaagctttc
aactccgccgtagccgctaacattgggaataaggaattcaattcagccgcttttacaggt
ttggtgcaaggcattattgatcaatctcaaaaagtttatagcgaactcaatacaaacccc
attagcgggagcgcggttaatagcgctgggataaactccaaccaagctaacgctgtgcaa
gggcgtgccagccagctccctaacgctctttacaacgcgcaagtaactttggataaaatc
actgcactcaacaatcaggtgagaagcatgccttacttgccccaattcagagccgggaac
agccgtgcgacgaatatcatgaacgggttttacaccaaaataggctataagcaattcttc
gggaagaaaaggaatatcggtttgcgctattacggcttcttttcttataatggggcgagc
gtgggctttagatccactcaaaacagcgtagggttatacacttatggggtggggactgat
gtgttgtataacatctttagccgctcctatcaaaaccgctctgtggatatgggctttttt
agcggtatccaattagccggtgagaccgtccaatccacgctcagagatgaccccaatgtg
aaattgcatgggaaaatcaataacacgcacttccagtttctctttgacttcggtatgagg
atgaacttcggtaagttggacgggaaatccaaccgccacaaccagcacacggtggaattt
ggcgtagtggtgcctacgatttataacacttattacaaatccgcagggactaccgtgaag
tatttccgtccttatagcgtttattggtcttatgggtattcattctaa

>2027IM
atgataaagaaaaatagaacgctgtttcttagtctagccctttgcgctagcataagttat
gccgaagatgatggagggtttttcaccgtcggttatcagctcgggcaagtcatgcaagat
gtccaaaacccaggcggcactaaaagggacgaactcgcaagagagcttaacgctgataca
acgaacaacattttaaacaacaacaccggaggcaatgtcgcaggggcgttgagtaacgct
ttctcccaatacctttattcgcttttaggggcgtatccagagaaactcaatggtaacgat
gtgtctgcgaacgctcttttagggggtgcggtaggcagtgggacttgcgcggctgcaggg
acggctggtagtagctctcttaacactcaaagcgcttgcaccgctgcgggctattactgg
ctccctagcctttctgacagggttttaagcacgatcggcagccagactaactacggcacg
aacaccaatttccccaacatgcaacaacagctcacctacttgaatgcggcgaatgtgttt
tttaatgcgatgaataaggctttagagaaaaatggaactggtggaactagtggagctagt
ggtgcgactggtcaaaatggtcaaacttactctcaagacgctattaaataccttcaaggc
caacaaactattctcaataacgcagctaacttgctcaagcaagatgaattgctcctagaa
gctttcaactctgccgtggccgctaacattgggaataaggaattcaattcagccgttttt
acaggtttggtgcaaggcattattgatcaatcccaatcggtttataacgaactcagtaaa
aaccccattagcgggagcgcgtttaataacgctacaggtggccaactaactnaccaagct
aacgctgtgcaagggcgcgctaatcagctctctaacgctctttataacgcgcaagtaact
ttggataaaatcaatgcgctcaacaatcaagttagaagcatgccttacttgccccaattc
agagccgggaacagccgttcaacgaatattttgaacgggttttacaccaaaataggctac
aagcaattcttcgggaagaaaaggaatatcggtttgcgctattatggtttcttttcttat
aacggagcgagcgtgggctttagatccactcaaaacagcgtagggttatacacttatggg
gtggggactgatgtgttgtataacatctttagccgctcctatcaaaaccgctctgtggat
atgggcttttttagcggtatccaattagccggcgaaaccgtccaatccacgctcagagat
gaccccaatgtgaaattgcatgggaaagtcaataacacgcacttccagttcctctttgac
tttggtatgcgcatgaacttcggtaagttggacgggaaatccaaccgccacaaccagcac
acggtggaatttggcgtagtggtgcctacgatttataacacttattacaaatcagcaggg
actaccgtgaagtatttccgtccttatagcgtttattggtcttatgggtattcattctaa

>22336AG
atgataaagaaaaatagaacgctgtttcttagtctagccctttgcgctagcataagttat
gccgaagatgatggagggtttttcaccgtcggctatcagctcgggcaagtcatgcaagat
gtccaaaacccaggcggcgctaaaagagacgaactcgcaagagagcttaacgctgataca
acgaacaacattttaaacaacaacaccggaggcaatgtcgcgggggcgttgagtaacgct
ttctcccaatacctttattcgcttttaggggcgtatcccacgaaactcaatagtaacgat
gtgtccgcgaacgctcttttagggggtgcggtaggcagtgggacttgcgcggctgcaggg
acggctggtggcacttctcttaacactcaaagcgcttgcaccgctgcgggctattactgg
ctccctagcttgactgataggattttaagcacgatcggcagccagactaactacggcacg
aacaccaatttccccaacatgcaacaacagctcacctacttgaacgcagggaatgtgttt
tttaatgcgatgaataaggctttagagaataagaatggaactagtagtgctagtggaact
aatggtgcgactggttcagatggtcaaacttactctcaacaagctatccaataccttcaa
ggccaacaaaatatcttaaataacgcagcgaacttgctcaagcaagacgaattgctctta
gaagctttcaactctgccgtagctgctaacattgggaataaggaattcaattcagccgct
tttacaggtttggtgcaaggcatcattgatcaatctcaagcggtttataacgagctcact
aaaaacaccattagcgggagcgcggttagtaatgctgggataggtaacaaccaagctaac
gctgtgcaagggcgtgccagtcagctccctaacgctctttataacgcgcaagtaactttg
gataaaatcaacgcgctcaataatcaggtgagaagcatgccttacttgcctcaattcaga
gccgggaacagtcgttcaacgaatattttgaacgggttttacactaaagtgggctataag
caattcttcgggaagaaaaggaatatcggtttgcgctattatggtttcttttcttataac
ggagcgagcgtgggctttagatccactcaaaatagcgtagggttatacacttatggggtg
gggactgatgtgttgtataacatctttagccgctcctatcaaaaccgctctgtggatatg
ggcttttttagcggtatccaattagccggcgaaaccgtccaatccacgctcagagatgat
cccaatgtgaaattgcatggcaaaatcaataacacgcacttccagttcctctttgacttt
ggtatgcgcatgaacttcggtaagttggacgggaaatccaaccgccacaaccagcacacg
gtggaatttggcgtagtggtgcctacgatttataacacttattacaaatccgcagggact
accgtgaagtatttccgtccttatagcgtttattggtcttatgggtattcattctaa

>2040AG
atgataaagaaaaatagaacgctgtttcttagtctagccctttgcgctagcataagttat
gccgaagatgatggagggtttttcaccgtcggttatcagctcggacaagtcatgcaagat
gtccaaaacccaggcggcgctaaaagcgacgaactcgccagagagcttaacgctgatgta
acgaacaacattttaaacaacaacaccggaggcaatgtcgcaggggcgttgagtaacgct
ttctcccaatacctttattcgcttttaggggcgtatcccacgaaactcaatagtaacgat
gtgtctgcgaacgctcttttaagtggtgcggtaggcagtgggacttgcgcggctgcaggg
acggctggtggcacatctcttaacactcaaagcgcttgcaccgctgcgggctattactgg
ctccctagcttgactgacaggattttaagcacgatcggcagccagactaactacggcacg
aacaccaatttccccaacatgcaacaacagctcacctacttgaacgcggggaatgtgttt
tttaacgcgatgaataaggctttagaagctaagaatggaaccactactaatggtgcgact
ggttcagatggtcaaacttactctcaacaagccattcaataccttcaaggccaacaaaat
atcttaaataacgcagcgaacttgctcaagcaagatgaattgctcttagaagctttcaac
tctgccgtagccgccaacattgggaataaggaattcaattcagcggtttttacaggtttg
gtgcaaggcattattgatcaatctcaagcggtttataacgagctcactaaaaacaccatt
agcgggagcgcggttagtatcgctgggataaattccaaccaagctaacgctgtgcaaggg
cgcgctagtcagctccctaacgctctttataacgcgcaagtaactttggataaaatcaat
gcgctcaataatcaagttaggagcatgccttacttgccccaattcagagccgggaacagc
cgtgcgacgaatattttaaacgggttttacaccaaaataggctataagcaattctttggg
aagaaaaggaatatcggtttgcgctattatggtttcttttcttataacggagcgagcgtg
ggctttagatccactcaaaacagcgtagggttatacacttatggggtggggactgatgtg
ttgtataacatctttagccgctcctatcaaaaccgctctgtggatatgggcttttttagc
ggtatccaattagccggcgaaaccgtccaatccacgctcagagatgaccncaatgtgaaa
ttgcatgggaaaatcaataacacgcacttccagtttctctttgacttcggtatgaggatg
aacttcggtaagttggacgggaaatccaaccgccacaaccagcacacggtggaatttggc
gtagtggtgcctacgatttataacacttattacaaatcagcagggaccaccgtgaagtat
ttccgtccttatagcgtttattggtcttatgggtattcattctaa

>22308AG
atgataaagaaaaatagaacgctgtttcttagtctagccctttgcgctagcataagttat
gccgaagatgatggagggtttttcaccgtcggttatcagctcgggcaagtcatgcaagat
gtccaaaacccaggcggcactaaaagagacgaactcgcaagagagcttaacgctgatgta
acgaacaacattttaaacaacaacaccggaggcaatgtcgcaggggcgttgagtaacgct
ttctcccaatacctttattcgcttttaggggcgtatcccacgaaactcaatagtaacgac
gtgtctgcgaacgctcttttaagtggtgcggtaggcagtgggacttgcgcggctgcaggg
acggccggtggctcaactcttaacaatcaaagcgcttgtaccgctgcgggctattactgg
ctccctagcttgactgacaggattttaagcacgatcggcagccagactaactacggcacg
aacaccaatttccccaacatgcaacaacagctcacctacttgaacgcggggaatgtgttt
tttaacgcgatgaataaggctttagagaagaatggaactgctagtggcactagtggaact
aatggtgcgactggttcagatggtcaaacttactccacacaagccatccaataccttcaa
ggccaacaaaatattctcaataacgcagcgaacttgctcaagcaagatgaattgctccta
gaagctttcaactctgccgtagccgccaacattgggaataaggaattcaattcggccgtt
tttacaggtttggtgcaaggcattattgatcaatctcaagcggtttataacgagctcact
aaaaacaccattagcgggagcgcggttaatagcgctgggataaattccaaccaagctaac
gctgtgcaagggcgcgctagtcagctccctaacgctctttataacgcgcaagtaactttg
gataaaatcaatgcgctcaataatcaagttaggagcatgccttacttgccccaattcaga
gccgggaacagccgtgcgacgaatattttaaacgggttttacaccaaaataggctacaag
caattctttgggaagaaaaggaatatcggtttgcgctattatggtttcttttcttataac
ggagcgagcgtgggctttagatccactcaaaataatgtagggttatacacttatggggtg
gggactgatgtgttgtataatatctttagccgctcctatcaaaaccgctctgtggatatg
ggcttttttagcggtatccaattagccggtgagactttccaatccacgctcagagatgac
cccaatgtgaaattgcatgggaaaatcaataacacgcacttccagttcctctttgacttc
ggtatgagaatgaacttcggtaagttggacaataaatccaaccgccacaaccagcacacg
gtggaatttggcgtagtggtgcctacgatttataacacttattacaaatccgcagggact
accgtgaagtatttccgtccttatagcgtttattggtcttatgggtattcattctaa

>3033G
atgaagaaaaatagaacgctgtttcttagtctagccctttgcgctagcataagttatgcc
gaagatgatggagggtttttcaccgtcggctatcagctcgggcaagtcatgcaagatgtc
caaaacccaggcggcactaaaagagacgaactcgcaagagagcttaacgctgatgtaacg
aacaacattttaaacaacaacaccggaggcaatgtcgcaggggcgttgagtaacgctttc
tcccaatacctttattcgcttttaggggcgtatccagagaaactcagtggtaacgatgtg
tctgcgaacgctcttttagggggtgcggtaggcagtgggacttgtgcggctgcagggacg
gctggtggcaattctcttaacactcaaagcgcttgcaccgctgcgggctattactggctc
cctagcctttctgacagggttttaagcacgatcggcagccagactaactacggcacgaac
accaatttccccaacatgcaacaacagctcacctacttgaatgcggcgaatgtgtttttt
aatgcgatgaataaggctttagagaagaatgggactgctactactagtggaactaatggt
gcgactggttcagatggtcgaacttactccacacaagctatccaataccttcaaggccaa
caaaatattctcaataacgcagcgaacttgctcaagcaagatgaattgctcctagaagct
ttcaactctgccgtagctgctaacattgggaataaggaattcaattcagccgtttttaca
ggtttggtgcaaggcattattgatcaatctcaatcggtttatagcgaactcagtaaaaac
cccattagcgggagcgcgtttaatagcgctacaaatggccaactaactaaccaagctaac
gctgtgcaagggcgcgctagtcagctctctaacgctctttataatgcgcaagtaactttg
gataaaatcaatgcgctcaacaatcaggttaggagcatgccttacttgccccaattcaga
gccgggaacagccgttcaacgaatattttaaacgggttttacactaaagtgggctataag
caattcttcgggaagaaaaggaatatcggtttgcgctattatggtttcttttcttataac
ggagcgagcgttggctttagatccactcaaaataatgtagggttatacacttatggggtg
gggactgatgtgttgtataacatctttagccgctcctatcaaaaccgctctgtggatatg
ggcttttttagcggtatccaattagccggtgagaccgtccaatccacgctcagagatgat
cccaatgtgaaattgcatgggaaagtcaataacacgcacttccagttcctctttgacttc
ggtatgcggatgaacttcggtaagttggacgggaaatccaaccgccacaaccagcacacg
gtggaatttggcgtagtggtgcctacgatttataacacttattacaaatcagcagggact
accgtgaagtatttccgtccttatagcgtttattggtcttatgggtattcattctaa

>22350IM
atgaagaaaaatagaacgctgtttcttagtctagccctttgcgctagcataagttatgcc
gaagacgatggagggtttttcaccgtcggttatcagctcgggcaagtcatgcaagatgtc
caaaacccaggcggcgctaaaagcgacgaactcgccagagagcttaacgctgatgtaacg
aacaacattttaaacaacaacaccggaggcaatgtcgcaggagcgttgagtaacgctttc
tcccaatacctttattcgcttttaggggcgtatccagagaaactcaatggtaacgatgtg
tctgcgaacgctcttttagggggtgcggtaggcagtgggacttgtgcggctgcagggacg
gctggtggctcaactcttaacactcaaagcgcttgcaccgctgcgggctattactggctc
cctagcttgactgataggattttaagcacgatcggcagccagactaactacggcacgaac
accaatttccccaacatgcaacaacagctcacctacttgaacgcggggaatgtgtttttt
aacgcgatgaataaggctttagagaagaatgggactgctactactagtggaactaatggt
gcgactggttcagatggtcaaacttactccacacaagctatccaataccttcaaggccaa
caaaatattctcaataacgcagcgaacttgctcaagcaagatgaattgctcttagaagct
ttcaactctgccgtagccgccaacattgggaataaggaattcaattcggccgcttttaca
ggtttggtgcaaggcattattgatcaatctcaattggtttataacgagctcactaaaaac
accattagcgngagcgcggttaatagcnctgggataaactccaaccaagctaacgctgtg
caagggcgcgctagtcagctccctaacgctctttataacgcgcaagtaactttggataag
atcaacgcgctcaataatcaagtgagaagcatgccttacttgccccaattcagagccggg
aacagccgtgcgacgaatattttaaacgggttttacactaaagtgggctataagcaattc
ttcgggaagaaaaggaatatcggtttgcgctattatggtttcttttcttataacggagcg
agcgtgggctttagatccactcaaaacagcgtagggttatacacttatggggtggggact
gatgtgctgtataacatctttagccgctcctatcaaaaccgctctgtggatatgggcttt
tttagcggtatccaattagccggtgagaccttccaatccacactcagagatgatcccaat
gtgaaattgcatgggaaaatcaataacacgcacttccagttcctctttgacttcggtatg
aggatgaacttcggtaagttggacgggaaatccaaccgccacaaccaacacacggtggaa
tttggcgtagtggtgcctacgatttataacacttattacaaatcagcagggactaccgtg
aagtatttccgtccctatagcgtttattggtcttatgggtattcattctaa

>3029G
atgataaagaagaatagaacgctgtttcttagtctagccctttgcgctagcataagttat
gccgaagatgatggagggtttttcaccgtcggttatcagctcggacaagtcatgcaagat
gtccaaaacccaggcggcgctaaaagcgacgaactcgctagagagcttaacgctgatgta
acgaacaacattttaaacaacaacaccggaggcaatgtcgcaggggcgttgagtaacgct
ttctcccaatacctttattcgcttttaggggcgtatcccacgaaactcaatagtaacgat
gtgtctgcgaacgctcttttaagtggtgcggtaggcagtgggacttgtgcggctgcaggg
acggctggtagtagctctcttaacactcaaagcgcttgcaccgctgcgggctattactgg
ctccctagcttgactgacaggattttaagcacgatcggcagccagactaactacggcacg
aacaccaatttccccaacatgcaacaacagctcacctacttgaatgcagggaatgtgttt
tttaatgcgatgaataaggctttagagaagaagaagaatgggactgctactactagtaac
actagtggtgcgactggttcagatggtcaaacttactccacacaagctatccaatacctt
caaggccaacaaaatatcttaaataacgcagcgaacttgctcaagcaagatgaattgctc
ctagaagctttcaactctgccgtagccgccaacattgggaataaggaattcaattcagcg
gtttttacaggtttggtgcaaggcattattgatcaatctcaagcggtttataacgagctc
actaaaaacaccattagcggaagcgcggttaatagcactgggataaactccaaccaagct
aacgctgtgcaagggcgcgccagtcagctccctaacgctctttataacgcgcaagtaact
ttggataaaatcaatgcgctcaacaatcaggttagaagcatgccttacttgccccaattc
agagccggtaacagccgttcaacgaatattttaaacgggttttacactaaaataggctat
aagcaattcttcgggaagaaaaggaatatcggtttgcgctattatggtttcttttcttat
aacggagcgagcgtgggctttagatccactcaaaataatgtagggttatacacttatggg
gtggggactgatgtgttgtataatatctttagccgctcctatcaaaaccgctctgtggat
atgggcttttttagcggtatccaattagccggtgagaccttccaatccacgctcagagat
gatcccaatgtgaaattgcatgggaaaatcaataacacgcacttccagttcctctttgac
ttcggtatgaggatgaacttcggtaagttggacgggaaatccaaccgccacaaccagcac
acggtggaatttggcgtagtggtgcctacgatttataacacttattacaaatcagcaggg
actaccgtgaagtatttccgtccttatagcgtttattggtcttatgggtattcattctaa

>1086DGA
atgaagaaaaatagaacgctgtttcttagtctagccctttgcgctagcataagttatgcc
gaagatgatggagggtttttcaccgtcggttatcagcttgggcaagtcatgcaagatgtc
caaaacccaggcggcgctaaaagcgacgaactcgctagagagcttaacgctgatgtaacg
aacaacattttaaacaacaacaccggaggcaatgtcgcaggggcgttgagtaacgctttc
tcccaatacctttattcgcttttaggggcgtatcccacgaaactcaatagtaacgatgtg
tccgcgaacgctcttttaagtggtgcggtaggcagtgggacttgcgcggctgcagggacg
gctggtggctcaactcttaacactcaaagcgcttgcaccgctgcgggctattattggctc
cctagcttgactgacaggattttaagcacgatcggcagccagaccaactacggcacgaac
accaatttccccaacatgcaacaacagctcacctacttgaacgcggggaatgtgtttttt
aacgcgatgaataaggctttagagaagaatggaaccactactgctaatggcactagcggt
gcgactggttcagatggtcaaacttactcccaacaagccatccaataccttcaaggccaa
caaaatattctcaataacgcagcgaacttgctcaagcaagatgaattgctcttagaagct
ttcaactccgctgtagccgccaacattgggaataaggaattcaattcggccgtctttaca
ggtttggtgcaaggcattattgatcaatctcaagcggtttataacgagctcactaaaaac
accattagtgggagcgcggttaataacgctgggataaactccaaccaagctaacgctgtg
caagggcgtgctagtcagctccctaacgctctttataacgcgcaagtaactttggataaa
atcaacgcactcaataatcaagtgagaagcatgccttacttgccccaattcagagccggg
aacagccgtgcgacgaatattttaaacgggttttacaccaaaataggctataagcaattc
ttcgggaagaaaaggaatatcggtttgcgctattatggtttcttttcttataacggagcg
agcgtgggctttagatccactcaaaacagcgtagggttatacacttatggggtggggact
gatgtgttgtataatatctttagccgctcctatcaaaaccgctctgtggatatgggcttt
tttagcggtatccaattagccggtgagactgtccaatccacgctcagagatgatcccaat
gtgaaattgcatgggaaagtcaataacacgcacttccagttcctctttgacttcggtatg
aggatgaacttcggtaagttggacgggaaatccaaccgccacaaccagcacacggtggaa
tttggcgtagtggtgcctacgatttataacacttattacaaatcagcagggactaccgtg
aagtatttccgtccttatagcgtttattggtcttatgggtattcattctaa

>2020G
atgataaaaaagaatagaacgctgtttcttagtctagccctttgcgctagcataagttat
gccgaagacgatggagggtttttcaccgtcggttatcagctcgggcaagtcatgcaagat
gtccaaaacccaggcggcactaaaagcgacgaactcgctagagagcttaacgctgatgta
acgaacaacattttaaacaacaacaccggaggcaatgtcgcaggggcgttgagtaacgct
ttctcccaatacctttattcgcttttaggggcttaccccacgaaactcaatggtaacgat
gtgtctgcgaacgctcttttaagtggtgcggtaggcagtgggacttgcgcggctgcaggg
acggctaatagcagctctcttgataatagccaaagcgcttgtaccgccgcgggctattat
tggctccccagcttgactgacaggattttaagcacgatcggcagccagactaactacggc
acgaacaccaatttccctaacatgcaacaacagctcacttacttgaatgcggggaatgtg
ttttttaatgcgatgaataaggctttagagaagaatgggactgctactactagtggaact
aatggtgcgactggttcagatggtcaaacttactccacacaagctatccaataccttcaa
ggccaacaaaatattctcaataacgcagcgaacttgctcaagcaagatgaattgctctta
gaagctttcaactctgccgtagccgccaacattgggaataaggaattcaattcagccgct
tttacaggtttggtgcaaggcattattgatcaatctcaagcggtttataacgaactcact
aaaaacaccattagcgggagcgcagttaatagcgctgggataaattccaaccaagctaac
gctgtgcaagggcgcgccagtcagctccctaacgctctttataatgcgcaagtcactttg
gataaaatcaatgcgctcaacaatcaggtgagaagcatgccttacttgccccaattcaga
gccgggaacagccgtgcgacgaatattttaaacgggttttacaccaaaataggctataag
caattcttcgggaagaaaagaaatatcggtttgcgctattatggtttcttttcttataac
ggagcgagcgtgggctttagatccactcaaaataatgtagggttatacacttatggggtg
gggactgatgtgttgtataacatctttagccgctcctatcaaaaccgctctgtggatatg
ggcttttttagcggtatccaattagccggtgagactttccaatccacgctcagagatgat
cccaatgtgaaattgcacggcaaaatcaataacacgcacttccagttcctctttgacttc
ggtatgaggatgaacttcggtaagttggacaataaatccaaccgccacaaccagcacacg
gtggaatttggcgtagtggtgcctacgatttataacacttattacaaatccgcagggact
accgtgaagtatttccgtccttatagcgtttattggtcttatgggtattcattctaa

>24012G
atgataaagaagaatagaacgctgtttcttagtctagccctttgcgctagcataagttat
gccgaagatgatggagggtttttcaccgtcggttatcagcttgggcaggttatgcaagat
gtccaaaacccaggcggcgctaaggccgacgaactcgccagagagcttaacgctgatgta
acgaacaacattttaaacaacaacaccggaggcaatgtcgcaggggcgttgagtaacgct
ttctcccaatacctttattcgcttttgggggcgtatcccacgaaactcaatagtagcgat
gtgtctgcaaacgctcttttaagtggtgcggtaggcagtgggacttgtgcggctgcaggg
acagctaatagcagctctcttgataatagtcaaagcgcttgtaccgctgcgggctattac
tggctccccagcttgactgacaagattttaagcacgatcggcagccagaccaactacggc
acgaacaccaatttccccaacatgcaacaacagctcacctacttgaacgcagggaacgtg
ttttttaacgcgatgaataaggctttagagaagaatgggactgctagtggaactaatggt
gcgactggttcagatggtcaaacttactccacacaagctatccaataccttcaaggccaa
caaaatatcttaaataacgcagcgaacttgctcaagcaagatgaattgctcttagaagct
ttcaactccgccgtagccgccaacattgggaataaggaattcaattcagccgcttttaca
ggtttggtgcaaggcattattgatcaatctcaagcggtttataacgagctcactaaaaac
accattagcgggagcgcggttaatagcactgggataaactccaaccaagctaacgctgtg
aacacgcgcgctagtcagctccctaacgctctttacaacgcagaagtaactttgaataag
atcaacgcgctcaacaatcaagttaggagcatgccttatttgcctcaattcagagccggt
aacagccgtgcgacgaatattttgaacgggttttacaccaaaataggctataagcaattc
ttcgggaagaaaaggaatatcggtttgcgctattatggtttcttttcttataacggagcg
agcgtgggctttagatccactcaaaacagcgtagggttatacacttatggggtggggact
gatgtgttgtataacatctttagccgctcctatcaaaaccgctctgtggatatgggcttt
tttagcggtatccaattagccggcgaaaccgtccaatccacgctcagagatgaccccaat
gtgaaattgcatgggaaaatcaataacacgcacttccagttcctctttgacttcggtatg
aggatgaacttcggtaagttggacgggaaatccaaccgccacaaccagcacacggtggaa
tttggcgtggtggtgcctacgatttataacacttattacaaatccgcagggactaccgtg
aagtatttccgtccttatagcgtttattggtcttatgggtattcattctaa

>22371G
atgaagaaaaatagaacgctgtttcttagtctagccctttgcgctagcataagttatgcc
gaagatgatggagggtttttcaccgtcggttatcagctcgggcaagtcatgcaagatgtc
caaaacccaggcggcactaaaagagacgaactcgcaagagaacttaacgctgatgtaacg
aacaacattttaaacaacaacaccggaggcaatgtcgcaggggcgttgagtaacgctttc
tcccaatacctttattcgcttttaggggcgtatccagagaaactcaatggtagcgatgtg
tctgcgaacgctcttttagggggtgcggtaggcagtgggacttgcgcggctgcagggacg
gctggtagtagctctcttaacactcaaagcacttgcaccgctgcgggctattactggctc
cctagcctttctgacagggttttaagcacgatcggcagccagactaactacggcacgaac
accaatttccccaacatgcaacaacagctcacctacttgaatgcggctaatgtgtttttt
aatgcgatgaataaggctttagaggccaaaaatggaactaatggagctagtggtgcgact
ggtcaaaatggtcaagcttactctcaagacgctattaaataccttcaaggccagcaaact
attctcaataacgcagccaacttgctcaagcaagatgaattgcttttagaagctttcaac
tctgccgtagccgccaacattgggaataaggaattcaattcagccgtttttacaggtttg
gtgcaaggcattattgatcaatcccaatcggtttataacgaactcagtaaaaaccccatt
agcgggagcgcggttaatagcgctgggataaatagcaaccaagctaacgctgtgcaaggg
cgtgctaatcagctctctaacgctctttataacgcgcaagtaactttggataaaatcaat
gcgctcaacaatcaggttagaagcatgccttacttgccccaattcagagccgggaacagc
cgttcaacgaatattttaaacgggttttacactaaagtgggctataagcaattcttcggg
aagaaaaggaatatcggtttgcgctattatggtttcttttcttataacggagcgagcgtg
ggctttagatccactcaaaataatgtagggttatacacttatggggtggggactgatgtg
ttgtataacatctttagccgctcctatcaaaaccgctctgtggatatgggcttttttagc
ggtatccaattagccggtgagaccgtccaatccacgctcagagatgaccccaatgtgaaa
ttgcatgggaaagtcaataacacgcacttccagttcctctttgacttcggtatgcgcatg
aacttcggtaagttggacgggaaatccaaccgccacaaccagcacacggtggaatttggc
gtagtggtgcctacgatttataacacttattacaaatcagcagggactaccgtgaagtat
ttccgtccttatagcgtttattggtcttatgggtattcattctaa

>22327IM
atgataaagaaaaatagaacgctgtttcttagtctagccctttgcgctagcataagttat
gccgaagatgatggagggtttttcaccgtcggttatcagctcgggcaagtcatgcaagat
gtccaaaacccaggcggcactaaaagagacgaactcgcaagagaacttaacgctgataca
acgaacaacattttaaacaacaacaccggaggcaatgtcgcaggggcattgagtaacgct
ttctcccaatacctttattcgcttttaggggcgtatccagagaaactcaatggtaatgat
gtgtctgcgaacgctcttttagggggtgcggtaggcagtgggacttgcgcggctgcaggg
acggctggtggcaattctcttaacacccaaagcgcttgcaccgctgcgggctattactgg
ctccctagcctttctgacagggttttaagcacgatcggcagccagactaactacggcacg
aacaccaatttccccaacatgcaacaacagctcacctacttgaatgcggggaatgtgttt
tttaatgcgatgaataaggctttagagaagaatgggactgctagtggcactagtggaact
agtggtgcgactggttcagatggtcaaacttactccgnacaagctatccgataccttcaa
ggccaacaaaatatcttaaataacgcagcgaacttgctcaagcaagatgaattgctctta
gaagctttcaactctgccgtagccgccaacattgggaataaggaattcaattcagccgtt
tttacaggtttggtgcaaggcattatcgatcaatctcaagcggtttataacgagctcact
aaaaacaccattagcgggagcgcggttaatagcgctgggataaatagcaaccaagctaac
gctgtgcaagggcgcgccagtcagctccctaacgctctttataacgcacaagtcactttg
gataaaatcaatgcgctcaacaatcaggtgagaagcatgccttacttgccccaattcaga
gccgggaacagccgtgcgacgaatattttaaacgggttttacaccaaaataggctataag
caattcttcgggaagaaaagaaatatcggtttgcgctattatggtttcttttcttataac
ggagcgagcgtgggctttagatccactcaaaataatgtagggttatacacttatggggtg
gggactgatgtgttgtataacatctttagccgctcctatcaaaaccgctctgtggatatg
ggcttttttagcggtatccaattagccggtgagactttccaatccacgctcagagatgat
cccaatgtgaaattgcacggcaaaatcaataacacgcacttccagttcctctttgacttc
ggtatgaggatgaacttcggtaagttggacgggaaatccaaccgccacaaccagcacacg
gtggaatttggcgtagtggtgcctacgatttataacacttattacaaatcagcagggact
accgtgaagtatttccgtccttatagcgtttattggtcttatgggtattcattctaa

>3026IM
atgaagaaaaatagaacgctgtttcttagtctagccctttgcgctagcataagttatgcc
gaagacgatggagggtttttcaccgtcggttatcagctcggacaggtcatgcaagatgtc
caaaacccaggcggcgctaaaagcgacgaactcgcaagagagcttaacgctgatacaacg
aacaacattttaaacaacaacaccggaggcaatgtcgcaggggcgttgagtaacgctttc
tcccaatacctttattcgcttttaggggcgtatccagagaaactcaatggtaacgatgtg
tctgcgaacgctcttttagggggtgcggtaggcagtgggacttgcgcggctgcagggacg
gctggtggcaattctcttaacactcaaagcgcttgcaccgctgcgggctattactggctc
cctagcctttctgatagggttttaagcacgatcggcagccagactaactacggcacgaac
accaatttccccaacatgcaacaacagctcacctacttgaatgcggcgaatgtgtttttt
aatgcgatgaataaggctttagaggctaagaatggaactactactgctagcggtgcgact
ggtcaaaatggtcaagcttactctcaaaaagctattgcttaccttcaaggccaacaaact
attctcaataacgcagccaacttgctcaagcaagatgaattgctcctagaagctttcaac
tctgccgtagccgccaatattgggaataaggaattcaattcagccgcttttacaggtttg
gtgcaaggcattattgatcaatctcaagcggtttataacgagctcactaaaaacaccatt
agcgggagcgcggttagtagcgctgagataaattccaaccaagctaacgctgtgcaaggg
cgcgccagtcagctccctaacgctctttataacgcgcaagtaactttggataaaatcaat
gcactcaacaatcaggttgggagcatgccttacttgccccaattcagagccgggaacagc
cgttcaacgaatattttaaacgggttttacactaaagtgggctataagcaattcttcggg
aagaaaaggaatatcggtttgcgctattatggcttcttttcttataatggggcgagcgtg
ggctttagatccactcaaaacagcgtagggttatacacttatggggtggggactgacgtg
ttgtataacatctttagccgctcctatcaaaaccgctctgtggatatgggcttttttagc
ggtatccaattagccggcgaaaccgtccaatccacgctcagagatgaccccaatgtgaaa
ttgcatgggaaaatcaataacacgcacttccagttcctctttgactttggtatgaggatg
aacttcggtaagttggacgggaaatccaaccgccacaaccagcacacggtggaatttggc
gtggtggtgcctacgatttataacacttattacaaatccgcagggactaccgtgaagtat
ttccgtccttatagcgtttattggtcttatgggtattcattctaa

>22370G
atgataaagaagaatagaacgctgtttcttagtctagccctttgcgctagcataagttat
gccgaagacgatggagggtttttcaccgtcggttatcagctcggacaagtcatgcaagat
gtccaaaacccaggcggcgctaaaagggacgaactcgccagagagcttaacgctgatgta
acgaacaacattttaaacaacaacaccggaggcaatgtcgcaggggcgttgagtaacgct
ttctcccaatacctttattcgcttttaggggcgtatcccacgaaactcaatagtagcgat
gtgtccgcgaacgcccttttagggggtgcggtaggcagtgggacttgcgcggctgcaggg
acggctggtggctcaactcttaacactcaaagcgcttgcaccgctgcgggctattattgg
ctccctagcttgactgacaggattttaagcacgatcggcagccagaccaactacggcacg
aacaccaatttccctaacatgcaacaacagctcacctacttgaacgcggggaatgtgttt
tttaatgcgatgaataaggctttagagaaaaatggaactagtggtgctagtggtgcgact
ggtcaaaatggtcaaacttattctcaacatgccattcaataccttcaaggccaacaaaat
atcttaaataacgcagcgaacttgctcaagcaagatgaattgctcttagaagctttcaac
tctgccgtagctgccaatattgggaataaggaattcaattcagccgcttttacaggtttg
gtgcaaggtattattgatcaatctcaagcggtttataacgagctcactaaaaacaccatt
agcgggagcgcggttaatagcgctgagataaactccaaccaagctaacgctgtgcaaggg
cgcgctagtcagctccctaacgctctttataacgcgcaagtaactttggataaaatcaat
gcgctcaacaatcaagtcagaagcatgccttacttgccccaattcagagccggtaacagc
cgtgcgacgaatatcatgaacgggttttacaccaaaataggctataagcagttctttggg
aagaaaaggaatatcggtttgcgctattatggtttcttttcttataacggagcgagcgtg
ggctttagatccactcaaaataatgtagggttatacacttatggggtggggactgatgtg
ttgtataacatctttagccgctcctatcaaaaccgctctgtggatatgggcttttttagc
ggtatccaattagccggtgagaccgtccaatccacgctcagagatgaccccaatgtgaaa
ttgcatgggaaagtcaataacacgcacttccagtttctctttgacttcggtatgagaatg
aacttcggtaagttggacgggaaatccaaccgccacaaccagcacacggtggaatttggc
gtggtggtgcctacgatttataacacttattacaaatcagcagggactaccgtgaagtat
ttccgtccttatagcgtttattggtcttatgggtattcattctaa

>22334G
atgaagaaaaatagaacgctgtttcttagtctagccctttgcgctagcataagttatgtc
gaagatgatggagggtttttcaccgtcggttatcagctcgggcaagtcatgcaagatgtc
caaaacccaggcggcactaaaagagacgaactcgcaagagagcttaacgctgatacaacg
aacaatattttaaacaacaacaccggaggcaatgtcgcaggggcgttgagtaacgctttc
tcccaatacctttattcgcttttaggggcgtatcccacgaaactcaatagtagcgatgtg
tctgcgaacgctcttttaagcggtgcggtaggcagtgggacttgcgcggctgcagggacg
gtcggtggctcaactcttaacactcaaagcgcttgcaccgctgcgggctattactggctc
cctagcttgactgacaggattttaagcacgatcggcagccagactaactacggcacgaac
accaatttccccaacatgcaacaacagctcacctacttgaatgcggggaatgtgtttttt
aacgcgatgaataaggctttagagaagaatgggactgctagtggcactagtagcactagc
ggtgcgactggttcagatggtcaaacttactctcaacaagccatccaataccttcaaggc
caacaaaatatcttaaataacgcagcgaacttgctcaagcaagatgaattgctcttagaa
gctttcaactctgccgtagccgccaacattgggaataaggaattcaattcagccgttttt
acaggtttggtgcaaggcattattgatcaatctcaagcggtttataacgagctcactaaa
aacaccattagcgggagcgcggttagtaacgctgggataaattccaaccaagctaacgct
gtgcaagggcgcactagtcagctccctaacgctctttataacgcgcaagtaactttggat
aaaatcagtgcactcaacaatcaagttaggagcatgccttacttgccccaattcagagct
gggaacagccgcgcgacgaatattttaaacgggttttacaccaaaataggctataagcaa
ttcttcgggaagaaaaggaatatcggtttgcgctattatggtttcttttcttataatggg
gcgagcgtgggctttagatccactcaaaataatgtagggttatacacttatggggtgggg
actgatgtgttgtataacatctttagccgctcctatcaaaaccgctctgtggatatgggc
ttttttagcggtatccaattagccggtgagaccttccaatccacgctcagagatgacccc
aatgtgaaattgcatgggaaaatcaataacacgcacttccagtttctctttgactttggt
atgcgcatgaacttcggtaagttggacgggaaatccaaccgccacaaccagcacacggtg
gaatttggcgtggtggtgcctacgatttataacacttattacaaatcagcagggactacc
gtgaagtatttccgtccttatagcgtttattggtcttatgggtattcattctaa

>22388G
atgaagaaaaatagaacgctgtttcttagtctagccctttgcgctagcataagttatgcc
gaagatgatggagggtttttcaccgtcggttatcagctcgggcaagtcatgcaagatgtc
caaaacccaggcggcgctaaaagagacgaactcgccagagagcttaacgctgatgtaacg
aacaacattttaaacaacaacaccggaggcaatgtcgcaggggcgttgagtaacgctttc
tcccaatacctttattcgcttttaggggcgtatcccacgaaactcaatagtagcgatgtg
tctgcgaacgctcttttaagtggtgcggtaggcagtgggacttgcgcggctgcagggacg
gctggtggcacatctcttaacactcaaagcgcttgcaccgctgcgggctattactggctc
cctagcttgactgacaggattttaagcacgatcggcagccagactaactacggcacgaac
actaatttccccaacatgcaacaacagctcacctacttgaatgcggcgaatgtgtttttt
aatgcgatgaataaggctttagagaagaatggaaccactactgctaatggcactagcggt
gcgactggttcagatggtcaaacttactctcaaggagccatccaataccttcaaggccaa
caaaatatcttaaataacgcagcgaacttgctcaagcaagatgaattgctcttagaagct
ttcaactctgccgtagccgctaacattgggaataaggaatttaattcngccgnttttaca
ggtttggtgcaaggcattattgatcaatctcaatcggtttataacgaactcagtaaaaac
cccattagcgggagcgcggttaatagcgctgggataaatagcaaccaagctaacgctgtg
caagggcgcgctaatcagctccctaacgctctttataacgcgcaagtaactttggataaa
atcaatgcactcaacaatcaagttagaagcatgccttacttgccccaattcagagccggt
aacagccgtgcgacgaatattttaaacgggttttacactaaagtgggctataagcaattc
ttcgggaagaaaaggaatatcggtttgcgctattatggtttcttttcttataacggagcg
agcgtgggctttagatccactcaaaatagcgtagggttatacacttatggggtggggact
gatgtgttgtataacatctttagccgctcctatcaaaaccgctctgtggatatgggcttt
tttagcggtatccaattagccggtgagaccgtccaatccacgctcagagatgaccccaat
gtgaaattgcatgggaaagtcaataacacgcacttccagttcctctttgacttcggtatg
cggatgaacttcggtaagttggacgggaaatccaaccgccacaaccagcacacggtggaa
tttggcgtagtggtgcctacgatttataacacttattacaaatcagcagggactaccgtg
aagtatttccgtccttatagcgtttattggtcttatgggtattcattctaa

>3035
atgataaagaaaaatagaacgctgtttcttagtctagccctttgcgctagcataagttat
gccgaagatgatggagggtttttcaccgtcggttatcagctcgggcaagtcatgcaagat
gtccaaaacccaggcggcactaaaagagacgaactcgcaagagagcttaacgctgatgta
acgaacaacattttaaacaacaacaccggaggcaatgtcgcaggggcgttgagtaacgct
ttctcccaatacctttattcgcttttaggggcgtatccagagaaactcaatggtaatgat
gtgtctgcgaacgctcttttagggggtgcggtaggcagtgggacttgcgcggctgcaggg
acggctggtggcaattctcttaacacccaaagcgcttgcaccgctgcgggctattactgg
ctccctagcctttctgatagggttttaagcacgatcggcagccagactaactacggcacg
aacaccaatttccccaacatgcaacaacagctcacctacttgaatgcggcgaatgtgttt
tttaatgcgatgaataaggctttagagaccaaaaatggaactagtggaactagtggtgcg
actggtcaaaatggtcaaacttactctacacaagctattgcttaccttcaaggccaacaa
actattctcaataacgcagccaacttgctcaagcaagacgaattgctcctagaagctttc
aactctgccgtggccgctaacattgggaataaggaattcaattcagccgtttttacaggt
ttggtgcaaggcattattgatcaatcccaatcggtttataacgaactcagtaaaaacccc
attagcgggagtgcggttaatagtgctgggataaataacaaccaagctaacgctgtgcaa
gggcgcgctaatcagctctctaacgctctttataacgcgcaagtaactttggataaaatc
aatgcgctcaacaatcaggttagaagcatgccttacttgcctcaattcagagccgggaac
agccgttcaacgaatattttaaacgggttttacactaaagtgggctataagcaattcttc
gggaagaaaaggaatatcggtttgcgctattatggtttcttttcttataacggagcgagc
gtgggctttagatccactcaaaataatgtagggttatacacttatggggtggggactgat
gtgttgtataacatctttagccgctcctatcaaaaccgctctgtggatatgggctttttt
agcggtatccaattagccggtgagaccgtccaatccacgctcagagatgaccccaatgtg
aaattgcatgggaaagtcaataacacgcacttccagttcctctttgacttcggtatgcgg
atgaacttcggtaagttggacgggaaatccaaccgccacaaccagcacacggtggaattt
ggcgtagtggtgcctacgatttataacacttattacaaatcagcagggactaccgtgaag
tatttccgtccttatagcgtttattggtcttatgggtattcattctaa

>22345IM
atgaagaaaaatagaacgctgtttcttagtctagccctttgcgctagcataagttatgcc
gaagatgatggagggtttttcaccgtcggttatcagctcgggcaagtcatgcaagatgtc
caaaacccaggcggcactaaaagggacgaactcgcaagagagcttaacgctgatgtaacg
aacaacattttaaacaacaacaccggaggcaatgtcgcaggggcattgagtaacgctttc
tcccaatacctttattcgcttttaggggcgtatccagagaaactcaatggtaacgatgtg
tctgcgaacgcccttttaggaggtgcggtaggcagtgggacttgcgcggctgcagggacg
gctggtagcaattctcttaacactcaaagcgcttgcaccgctgcgggctattactggctc
cctagcctttctgacagggttttaagcacgatcggcagccagactaactacggcacgaac
accaatttccccaacatgcaacaacagctcacctacttgaatgcggcgaatgtgtttttt
aatgcgatgaataaggctttagagaaaaatggaactagtggaactaatggtgcgactggt
caaaatggtcaaacttactctcaaaacgctattaaataccttcaaggccaacaaaatatt
ctcaataacgcagcgaacttgctcaagcaagatgaattgctcctagaagctttcaactct
gccgtagccgccaacattgggaataaggaattcaattcagccgtttttacaggtttggtg
caaggcattattgatcaatctcaatcggtttataacgaactcagtaaaaaccccattagc
gggagtgcggttgatagtgctgggataaatagcaaccaagctaacgctgtgcaagggcgc
gctaatcagctctctaacgctctttataatgcgcaagtaactttggataagatcaatgcg
ctcaacaatcaggttagaagcatgccttacttgcctcaattcagagccgggaacagccgt
tcaacgaatattttaaacgggttttacactaaagtgggctataagcaattcttcgggaag
aaaaggaatatcggtttgcgctattatggtttcttttcttataacggagcgagcgtgggc
tttagatccactcaaaataatgtagggttatacacttatggggtggggactgatgtgttg
tataacatctttagccgctcctatcaaaaccgctctgtggatatgggcttttttagcggt
atccaattagccggtgagaccgtccaatccacgctcagagatgaccccaatgtgaaattg
catggcaaaatcaataacacgcacttccagttcctctttgactttggtatgcgcatgaac
ttcggtaagttagacgggaaatccaaccgccacaaccagcacacggtggaatttggcgta
gtggtgcctacgatttataacacttattacaaatccgcagggactaccgtgaagtatttc
cgtccttatagcgtttattggtcttatgggtattcattctaa

>22316GDU
atgataaagaaaaatagaacgctgtttcttagtctagccctttgcgctagcataagttat
gccgaagatgatggagggtttttcaccgtcggttatcagctcggacaagtcatgcaagat
gtccaaaacccaggcggcgctaaaagcgacgaactcgccagagagcttaacgctgatgta
acgaacaacattttaaacaacaacaccggaggcaatgtcgcaggggcgttgagtaacgct
ttctcccaatacctttattcgcttttaggggcttaccccacgaaactcaatngtaacgat
gtgtctgcgaacgctcttttaagtggtgcggtaggcagtgggacttgcgcggctgcaggg
acggccggtggcacatctcttaacactcaaagcgcttgcaccgctgcgggctattactgg
ctccccagcttgactgacaggattttaagcacgatcggcagccagactaactacggcacg
aacaccaatttccccaacatgcaacaacagctcacctacttgaacgcggggaatgtgttt
tttaacgcgatgaataaggctttaaagaataagaatgggactgctactactagcggcact
aatggcactagcggtgcgactggttcagatggtcaaacttactcccaacaagccatccaa
taccttcaaggccaacaaaatatcttaaataacgcagcgaacttgctcaagcaagatgaa
ttgctcttagaagctttcaactctgccgtagccgccaacattgggaataaggaattcaat
tcggccgtttttacaggtttggtgcaaggcattattgatcaatctcaancggtttataac
gagctcactaaaaacaccattagcgggagcgcggttaatagcgctgggataaatcccaac
caagctaacgctgtgcaagggcgcgctagccagctccctaacgctctttataacgcgcaa
gtaactttggataaaatcaacgcgctcaataatcaagtgagaagcatgccttacttgccc
caattcagagccgggaacagccgtgcgacgaatattttaaacgggttttacaccaaaata
ggctataagcaattcttcgggaagaaaaggaatatcggtttgcgctattatggcttcttt
tcttataacggagcgagcgtgggctttagatccactcaaaataatgtagggttatacact
tatggggtggggactgatgtgttgtataatatctttagccgctcctatcaaaaccgctct
gtggatatgggcttttttagcggtatccaattagccggtgagactttccaatccacgctc
agagatgatcccaatgtgaaattgcatggcaaaatcaataacacgcacttccagttcctc
tttgacttcggtatgaggatgaacttcggtaagttggacgggaaatccaaccgccacaac
cagcacacggtggaatttggcgtagtggtgcctacgatttataacacttattacaaatcc
gcagggactaccgtgaagtatttccgtccttatagcgtttattggtcttatgggtattca
ttctaa

>A02GDU
ttgataaggaaaattataataaagaaaaatagaacgctgtttcttagtctagccctttgc
gctagcataagttatgccgaagacgatggagggtttttcaccgtcggttatcagctcggg
caagtcatgcaagatgtccaaaacccaggcggcgctaaaagcgacgaactcgccagagag
cttaacgctgatgtaacgaacaacattttaaacaacaacaccggaggcaatgtcgcaggg
gcgttgagtaacgctttctcccaatacctttattcgcttttaggggcgtatcccacgaaa
ctcaatagtaacgatgtgtctgcgaacgctcttttaagtggtgcggtaggcagtgggact
tgtgcggctgcagggacggctggtggctcaactcttaacactcaaagcgcttgcaccgct
gcgggctattactggctccctagcttgactgataggattttaagcacgatcggcagccag
actaactacggcacgaacaccaatttccccaacatgcaacaacagctcacttacttgaat
gcggggaatgtgttttttaatgcgatgaataaggctttagagaagaatgggactgctact
actagtggaactaatggtgcgactggttcagatggtcaaacttactccacacaagctatc
caataccttcaaggccaacaaaatattctcaataacgcagcgaacttgctcaagcaagat
gaattgctcttagaagctttcaactctgccgtagccgccaacattgggaataaggaattc
aattcggccgcttttacaggtttggtgcaaggcatcattgatcaatctcaagcggtttat
aacgagctcactaaaaacaccattagcgggagcgcggttaatagcgctgggataaactcc
aaccaagctaacgctgtgcaagggcgcgctagtcagctccctaacgctctttataacgcg
caagtaactttggataagatcaatgcgctcaataatcaagtcagaagcatgccttacttg
ccccaattcagagccgggaacagccgttcaacgaatattttaaacgggttttacactaaa
gtgggctataagcaattcttcgggaagaaaaggaatatcggtttgcgctattatggtttc
ttttcttataacggagcgagcgtgggctttagatccactcaaaataatgtagggttatac
acttatggggtggggactgatgtgttgtataatatctttagccgctcctatcaaaaccgc
tctgtggatatgggcttttttagcggtatccaattagccggtgagaccttccaatccacg
ctcagagatgatcccaatgtgaaattgcatgggaaaatcaataacacgcacttccagttc
ctctttgacttcggtatgaggatgaacttcggtaagttggacaataaatccaaccgccac
aaccagcacacggtggaatttggcgtagtggtgcctacgatttataacacttattacaaa
tccgcagggactaccgtgaagtatttccgtccttatagcgtttattggtcttatgggtat
tcattctaa

>22335IM
atgataaaaaagaatagaacgctgtttcttagtctagccctttgcgctagcataagttat
gccgaagatgatggagggtttttcaccgtcggttatcagctcggacaagtcatgcaagat
gtccaaaacccaggcggcgctaaaagcgatgaactcgccagagagcttaacgctgatgta
acgaacaatattttaaacaacaacaccggaggcaatgtcgcaggggcgttgagtaacgct
ttctctcaatacctttattcgcttttaggggcgtatcccacgaaactcaatggtaacgat
gtgtctgcgaacgctcttttaagtggtgcggtaggcagtgggacttgcgcggctgcaggg
acggctggtggcacatctcttaacactcaaagcgcttgcaccgctgcgggctattactgg
ctccctagcttgactgacaggattttaagcacgatcggcagccagactaactacggcacg
aacaccaatttccctaacatgcaacaacagctcacctacttgaacgcggggaacgtgttt
tttaacgcgatgaataaggctttagcagctaagaatggaactgctactgctagcggtgcg
actggttcagatggtcaaacttactctgaaaacgctattaaataccttcaaggccaacaa
actattctcaataacgcagccaacttgctcaagcaagatgaattgctcctagaagctttc
aactctgccgtagccgctaacattgggaataaggaattcaattcagccgtttttacaggt
ttggtgcaaggcattattgatcaatctcaatcggtttataacgagctcactaaaaacacc
attagcgggagcgcggttaatgacgctaggataaatagcaaccaagctaacgctgtgcaa
gggcgcgctagtcagctccctaacgctctttacaacgcgcaagtaactttggataagatc
aatgcgctcaataatcaagtgagaagcatgccttacttgccccaattcagagccgggaac
agccgttcaacgaatattttaaatgggttttacaccaaaataggctataagcaattcttc
gggaagaaaaggaatatcggtttgcgctattatggtttcttttcttataacggagcgagc
gtgggctttagatccactcaaaataatgtagggttatacacttatggggtggggactgat
gtgctgtataacatctttagccgctcctatcaaaaccgctctgtggatatgggctttttt
agcggtatccaattggccggtgagaccttccaatccacgctcagagatgatcccaatgtg
aaattgcatgggaaaatcaataacacgcacttccagttcctctttgacttcggtatgcgc
atgaacttcggtaagttggacgggaaatccaaccgccacaaccagcacacggtggaattt
ggcgtggtggtgcctacgatttataacacttattacaaatcagcagggactaccgtgaag
tatttccgtccttatagcgtttattggtcttatgggtattcattctaa

>1097IGA
atgaagaaaaatagaacgctgtttcttagtctagccctttgtgctagcataagttatgcc
gaagatgatggagggtttttcaccgtcggttatcagctcgggcaagtcatgcaagatgtc
caaaacccaggcggcactaaaagagacgaactcgcaagagagcttaacgctgatacaacg
aacaacattttaaacaacaacaccggaggcaatgtcgcaggggcgttgagtaacgctttc
tcccaatacctttattcgcttttaggggcgtatccagagaaactcaatggtaacgatgtg
tctgcgaacgcccttttaggaggtgcggtaggcagtgggacttgcgcggctgcagggacg
gctggtagtagctctcttaacactcaaagcgcttgcaccgctgcgggctattactggctc
cctagcctttctgacagggttttaagcacgatcggcagccagactaactacggcacgaac
accaatttccccaacatgcaacaacagctcacctacttgaacgcggcgaatgtgtttttt
aatgcgatgaataaggctttagagaaaaatggaactagtggaactagtggtgcgactggt
caaaatggtcaaacttactctcaacaagccatccaataccttcaaggccaacaaaatatt
ctcaataacgcggcgaatttgctcaagcaagatgaattactcctagaagctttcaactct
gccgtggccgctaacattgggaataaggaattcaattcagccgcttttacaggtttggtg
caaggcattattgatcaatcccaatcggtttataacgagctcactaaaaaccccattagc
gggagcgcgtttaataacgctacaaatagccaactaactaaccaagctaacgctgtgcaa
gggcgcgccagtcagctctctaacgctctttataacgcgcaagtaactttggataaaatc
aatgcgctcaacaatcaagttagaagcatgccttacttgccccaattcagggccgggaac
agccgttcaacgaatattttaaacgggttttacaccaaaataggctataagcaattcttc
gggaagaaaaggaatatcggtttgcgctattatggtttcttttcttataacggagcgagc
gtgggctttagatccactcaaaataatgtagggttatacacttatggggtggggactgat
gtgttgtataacatctttagccgctcctatcaaaaccgctctgtggatatgggctttttt
agcggtatccaattagccggtgagaccgtccaatccacgctcagagatgaccccaatgtg
aaattgcatgggaaagtcaataacacgcacttccagttcctctttgacttcggtatgcgg
atgaacttcggtaagttggacgggaaatccaaccgccacaaccagcacacggtggaattt
ggcgtagtggtgcctacgatttataacacttattacaaatcagcagggactaccgtgaag
tatttccgtccttatagcgtttattggtcttatgggtattcattctaa

>22391AG
atgaagaaaaatagaacgctgtttcttagtctagccctttgcgctagcataagttatgcc
gaagangatggagggtttttcaccgtcggttatcagctcgggcaagtcatgcaagatgtc
caaaacccaggcggcactaaaagagacgaactcgcaagagagcttaacgctgatacaacg
aacaacattttaaacaacaacaccggaggcaatgtcgcaggggcgttgagtaacgctttc
tcccaatacctttattcgcttttaggggcgtatccagagaaactcaatggtaacgatgtg
tctgcgaacgctcttttagggggtgcggtaggcagtgggacttgcgcggctgcagggacg
gctggtagcagctctcttaacactcaaagcgcttgcaccgctgcgggctattactggctc
cctagcttgactgacaggattttaagcacgatcggcagccagactaactacggcacgaac
accaatttccccaacatgcaacaacagctcacctacttgaatgcggcgaatgtgtttttt
aatgcgatgaataaggctttagagaaaaatggaactagtggaactagtagtgcgactggt
caaaatggtcaagcttactctcaagacactattaaataccttcaaggccaacaaactatt
ctcaataacgcagccaacttgctcaagcaagatgaattgctcctagaagctttcaactct
gccgtagccgccaacattgggaataaggaattcaattcggccgcttttacaggtttggtg
caaggcattattgatcaatctcaancggtttataacgaactcagtaaaaaccccattagc
gggagcgcggttagtagcgctgggataaattccaaccaagctaacgctgtgcaagggcgt
gctagtcagctccctaacgctctttataatgcgcaagtaactttggataaaatcaacgcg
ctcaacaatcaggttagaagcatgccttacttgccccaattcagagccgggaacagccgt
tcaacgaanattttaaacgggttttacactaaagtgggctataagcaattcttcgggaag
aaaaggaatatcggtttgcgctattatggtttcttttcttataacggagcgagcgtgggc
tttagatccactcaaaataatgtagggttatacacttatggggtggggactgacgtgttg
tataacatctttagccgctcctatcaaaaccgctctgtggatatgggcttttttagcggt
atccaattagccggtgagaccgtccaatccacgctcagagatgaccccaatgtgaagttg
catgggaaagtcaataacacgcacttccagtttctctttgacttcggtatgcggatgaac
ttcggtaagttggacgggaaatccaaccgccacaaccagcacacggtggaatttggcgta
gtggtgcctacgatttataacacttattacaaatcagcagggactaccgtgaagtatttc
cgtccttatagcgtttattggtcttatgggtattcattctaa

>22355IM
atgtccaaaacccaggcggcgctaaaatgcgctagcataagttatgccgaagatgatgga
gggtttttcaccgtcggttatcagcttgggcaagtcatgcaagatgtccaaaacccaggc
ggcgctaaaagcgacgaactcgccagagagcttaacgctgatgtaacgaacaacatttta
aacaacaacaccggaggcaatgtcgcaggggcgttgagtaacgctttctcccaatacctt
tattcgcttttaggggcgtatcccacgaaactcaatagtaacgatgtgtccgcgaacgct
cttttaagtggtgcggtaggcagtgggacttgcgcggctgcagggacggctggtggcact
tctcttaacactcaaagcgcttgcaccgctgcgggctattactggctccctagcttgact
gacaggattttaagcacgatcggcagccagactaactacggcacgaacaccaatttcccc
aacatgcaacaacagctcacctacttgaacgcagggaacgtgttttttaatgcgatgaat
aaggctttagagaagaatgggactgctactactagtggaactaatggtgcgactggttca
gatggtcaaacttactctcaacaagctatccaataccttcaaggccaacaaaatatctta
aataacgcagcgaacttgctcaagcaagatgaattgctcttagaagctttcaactccgcc
gtagccgccaatattgggaataaggaattcaattcagcggtttttacaggtttggtgcaa
ggcattattgatcaatctcaagcggtttataacgagctcactaaaaacaccattagcggg
agcgcggttnatagcgctgggataaactncaaccaagctaacgctgtgcaagggcgngct
agtcagctccctaacgctctttataacgcgcaagtaactttggataaaatcaatgcgctc
aataatcaagttaggagcatgccctacttgccccaattcagagccgggaacagccgtgcg
acgaatatcatgaacgggttttacaccaaaataggctataagcaattctttgggaagaaa
aggaatatcggtttgcgctattacggcttcttttcttataatggggcgagcgtgggcttt
agatccactcaaaacagcgtagggttatacacttatggggtggggactgatgtgttgtat
aacatctttagccgctcctatcaaaaccgctctgtggatatgggcttttttagcggtatc
caattagccggcgaaaccgtccaatccacgctcagagatgaccccaatgtgaaattgcat
gggaaaatcaataacacgcacttccagttcctctttgacttcggtatgaggatgaacttc
ggtaagttggacgggaaatccaaccgccacaaccaacacacggtggaatttggcgtagtg
gtgcctacgatttataacacttattacaaatcagcagggactaccgtgaagtatttccgt
ccttatagcgtttattggtcttatgggtattcattctaa

>24008G
atgataaagaaaaatagaacgctgtttcttagtctagccctttgcgctagcataagttat
gccgaagatgatggagggtttttcaccgtcggttatcagctcgggcaagtcatgcaagat
gtccaaaacccaggcggcactaaaagagacgaactcgccagagagcttaacgctgatgta
acgaacaacattttaaacaacaacaccggaggcaatgtcgcaggggcgttgagtaacgct
ttctcccaatacctttattcgcttttaggggcgtatcccacgaaactcaatagtagtaac
gacgtgtctgcgaacgctcttttaagtggtgcggtaggcagtgggacttgtgcggctgca
gggacggctggtagcagcttgcttaacactcaaagcgcttgcaccgctgcgggctattac
tggctccccagcttgactgacaggattttaagcacgatcggcagccagactaactacggc
acgaacaccaatttccccaacatgcaacaacagctcacctacttgaatgcggcgaatgtg
ttttttaatgcgatgaataaggctttagagaccaaaaatagaactagtggtgcgactggt
tcagatggtcaagcttactccacacaagctatccaataccttcaaggccaacaaaatatc
ttaaataacgcagcgaacttgctcaagcaagatgaattgctcttagaagctttcaactcc
gctgtagccgccaacattgggaataaggaattcaattcagccgcttttacaggtttggtg
caaggcattattgatcaatctcaagcggtttataacgagctcactaaaaacaccattagc
gggagcgcggtttatancgctgngataaactccaaccaagctaacgctgtgcaagggcgc
gctagtcagctccctaacgctctttataacgcgcaagtaactttggataagattaacgca
ctcaacaatcaggtgagaagcatgccttacttgccccaattcagagccgggaacagccgc
gcgacgaatattttaaacgggttttacaccaaaataggctataagcaattcttcgggaag
aaaagaaatatcggtttgcgctattatggtttcttttcttataacggagcgagcgtgggc
tttagatccactcaaaataatgtagggttatacacttatggggtggggactgatgtgttg
tataacatctttagccgctcctatcaaaaccgctctgtggatatgggcttttttagcggt
atccaattagccggtgagaccttccaatccacgctcagagatgatcccaatgtgaaattg
catgggaaaatcaataacacgcacttccagttcctctttgacttcggtatgaggatgaac
ttcggtaagttggacgggaaatccaaccgccacaaccagcacacggtggaatttggcgta
gtggtgcctacgatttataacacttattacaaatcagcagggactaccgtgaagtatttc
cgtccttatagcgtttattggtcttatgggtattcattctaa

>3093AG
atgataaanaanaatagaacgctgtttcttagtctagccctttgcgctagcataagttat
gccgaagacgatggagggtttttcaccgtcggttatcagctcgggcaagtcatgcaagat
gtccaaaacccaggcggcgctaaaagcgacgaactcgctagagagcttaacgctgatgta
acgaacaacattttaaacaacaacaccggaggcaatgtcgcaggggcgttgagtaacgct
ttctcccaatacctttattcgcttttaggggcgtatcccacgaaactcaatggtaacgat
gtgtctgcgaacgctcttttaagtggtgcggtaggcagtgggacttgtgcggctgcaggg
acggctggtggcacatctcttaacactcaaagcgcttgcaccgctgcgggctattactgg
ctccctagcttgactgataggattttaagcacgatcggcagccagactaactacggcacg
aacaccaatttccctaacatgcaacaacagctcacctacttgaacgcagggaatgtgttt
tttaatgcgatgaataaggctttagagaaaaatgggactactactactagtggaactaat
ggtgcgactggttcagatggtcaaacttactccacacaagccatccaataccttcaaggc
caacaaaatatcctcaataacgcagcgaacttgctcaagcaagatgaattgctcttagaa
gctttcaactctgccgtagccgccaacattgggaataaggaattcaattcggccgctttt
acaggtttggtgcaaggcatcattgatcaatctcaagcggtttataacgagctcactaaa
aacaccattagcgggagcgcggttgatagcgctgggataaactccaaccaagctaacgct
gtgcaagggcgtgctagtcagctccctaacgctctttataacgcgcaagtaactttggat
aaaatcaacgcgctcaataatcaagtcagaagcatgccttacttgccccaattcagagcc
gggaacagccgttcaacgaatattttaaacgggttttacactaaagtgggctataagcaa
ttcttcgggaagaaaaggaatatcggtttgcgctattatggtttcttttcttataacgga
gcgagcgtgggctttagatccactcaaaataatgtagggttatacacttatggggtgggg
actgatgtgttgtataatatctttagccgctcctatcaaaaccgctctgtggatatgggc
ttttttagcggtatccaattagccggtgagaccttccaatccacgctcagagatgatccc
aatgtgaaattgcacggcaaaatcaataacacgcatttccagttcctctttgacttcggt
atgaggatgaacttcggtaagttggatgggaaatccaatcgccacaaccagcacacggtg
gaatttggcgtagtggtgcctacgatttataacacttattacaaatcagcagggactacc
gtgaagtatttccgtccttatagcgtttattggtcttatgggtattcattctaa

>26096AG
atgataaanaanaatagaacgctgtttcttagtctagccctttgcgctagcataagttat
gccgaagacgatggagggtttttcaccgtcggttatcagctcgggcaagtcatgcaagat
gtccaaaacccaggcggcgctaaaagcgacgaactcgctagagagcttaacgctgatgta
acgaacaacattttaaacaacaacaccggaggcaatgtcgcaggggcgttgagtaacgct
ttctcccaatacctttattcgcttttaggggcgtatcccacgaaactcaatggtaacgat
gtgtctgcgaacgctcttttaagtggtgcggtaggcagtgggacttgtgcggctgcaggg
acggctggtggcacatctcttaacactcaaagcgcttgcaccgctgcgggctattactgg
ctccctagcttgactgataggattttaagcacgatcggcagccagactaactacggcacg
aacaccaatttccctaacatgcaacaacagctcacctacttgaacgcagggaatgtgttt
tttaatgcgatgaataaggctttagagaaaaatgggactactactactagtggaactaat
ggtgcgactggttcagatggtcaaacttactccacacaagccatccaataccttcaaggc
caacaaaatatcctcaataacgcagcgaacttgctcaagcaagatgaattgctcttagaa
gctttcaactctgccgtagccgccaacattgggaataaggaattcaattcggccgctttt
acaggtttggtgcaaggcatcattgatcaatctcaagcggtttataacgagctcactaaa
aacaccattagcgggagcgcggttgatagcgctgggataaactccaaccaagctaacgct
gtgcaagggcgtgctagtcagctccctaacgctctttataacgcgcaagtaactttggat
aaaatcaacgcgctcaataatcaagtcagaagcatgccttacttgccccaattcagagcc
gggaacagccgttcaacgaatattttaaacgggttttacactaaagtgggctataagcaa
ttcttcgggaagaaaaggaatatcggtttgcgctattatggtttcttttcttataacgga
gcgagcgtgggctttagatccactcaaaataatgtagggttatacacttatggggtgggg
actgatgtgttgtataatatctttagccgctcctatcaaaaccgctctgtggatatgggc
ttttttagcggtatccaattagccggtgagaccttccaatccacgctcagagatgatccc
aatgtgaaattgcacggcaaaatcaataacacgcatttccagttcctctttgacttcggt
atgaggatgaacttcggtaagttggatgggaaatccaatcgccacaaccagcacacggtg
gaatttggcgtagtggtgcctacgatttataacacttattacaaatcagcagggactacc
gtgaagtatttccgtccttatagcgtttattggtcttatgggtattcattctaa

>Cuz20
ATGATAAAGAAAAATAGAACGCTGTTTCTTAGTCTAGCCCTTTGCGCTAGCATAAGTTATGCCGAAGATG
ATGGAGGGTTTTTCACCGTCGGTTATCAGCTCGGGCAAGTCATGCAAGATGTCCAAAACCCAGGCGGCAC
TAAAAGAGACGAACTCGCAAGAGAGCTTAACGCTGATGTAACGAACAACATTTTAAACAACAACACCGGA
GGCAATGTCGCAGGGGCGTTGAGTAACGCTTTCTCCCAATACCTTTATTCGCTTTTAGGAGCGTATCCAG
AGAAACTCAATGGTAACGATGTGTCTGCGAACGCTCTTTTAGGGGGTGCGGTAGGCAGTGGGACTTGCGC
GGCTGCAGGGACGGCTGGTGGTAGCTCTCTTACCACTCAAAGCGCTTGCACCGCTGCGGGCTATTATTGG
CTCCCTAGCCTTTCTGATAGGGTTTTAAGCACGATCGGCAGCCAGACTAACTACGGCACGAACACCAATT
TCCCCAACATGCAACAACAGCTCACCTACTTGAATGCGGCGAATGTGTTTTTTAATGCGATGAATAAGGC
TTTGGAGACCAAAAATGGAACTAATGGAACTAGTGGTGCGACTGGTCAAAATGGTCAAGCTTACTCTCAA
CAAGCTATTCAATACCTTCAAGGCCAACAAAATATTCTCAATAACGCAGCTAACTTGCTCAAGCAAGATG
AATTGCTCCTAGAAGCTTTCAACTCTGCGGTAGCTGCTAACATTGGGAATAAGGAATTCAATTCAGCCGT
TTTTACAGGTTTGGTGCAAGGCATTATTGATCAATCCCAATCGGTTTATAACGAACTCAGTAAAAACCCC
ATTAGCGGGAGCACGTTTAATAGCGCTACAAATGGCCGACTAACTAACCAAGCTAACGCTGTGCAAGGGC
GCGCTAATCAGCTCTCTAACGCTCTTTATAACGCGCAAGTAACTTTGGATAAAATCAATGCGCTCAACAA
TCAGGTTAGGAGCATGCCCTACTTGCCCCAATTCAGGGCCGGGAACAGCCGTGCGACGAATATCATGAAC
GGGTTTTACACTAAAGTGGGCTATAAGCAATTCTTCGGGAAGAAAAGGAATATTGGTTTGCGCTATTATG
GTTTCTTTTCTTATAACGGAGCGAGCGTGGGCTTTAGATCCACTCAAAATAATGTAGGGTTATACACTTA
TGGGGTGGGGACTGATGTGTTGTATAACATCTTTAGCCGCTCCTATCAAAACCGCTCTGTGGATATGGGC
TTTTTTAGCGGTATCCAATTAGCCGGTGAGACCGTCCAATCCACGCTCAGAGATGACCCCAATGTGAAAT
TGCATGGGAAAGTCAATAACACGCACTTCCAGTTCCTCTTTGACTTTGGTATGCGGATGAACTTCGGTAA
GTTGGGTGGGAAATCCAACCGCCACAACCAGCACACGGTGGAATTTGGCGTAGTGGTGCCTACGATTTAT
AACACTTATTACAAATCAGCAGGGACTACCGTGAAGTATTTCCGTCCTTATAGCGTTTATTGGTCTTATG
GGTATTCATTC

>PeCan4
ATGATCAAGAAAAGTAGAACGCTGTTTCTTAGTCTAGCCCTTTGCGCTAGCATAAGTTATGCCGAGGATG
ATGGAGGGTTTTTCACCGTCGGCTATCAGCTCGGACAGGTTATGCAAGATGTCCAAAACCCAGGCGGCAC
TAAAAGAGACGAACTCGCAAGAGAGCTTAACGCTGATACAACGAACAACATTTTAAACAACAACACCGGA
GGCAATGTCGCAGGGGCGTTGAGTAACGCTTTCTCCCAATACCTTTATTCGCTTTTAGGGGCGTATCCAG
AGAAACTCAATGGTAACGATGTGTCTGCGAACGCCCTTTTAGGGGGTGCGGTAGGCAGTGGGACTTGCGC
GGCTGCAGGGACGGCTGGTAGTAGCTCTCTTAACGCCCAAAGCGCTTGCACCGCTGCGGGCTATTACTGG
CTCCCTAGCCTTTCTGACAGGGTTTTAAGCACGATCGGCAGCCAGACTAACTACGGCACGAACACCAATT
TCCCCAATATGCAACAACAGCTCACCTACTTGAATGCGGCGAATGTGTTTTTTAATGCGATGAATAAAGC
TTTGGAGACCAAAAATGGAGCTAGTGGAGCTAGTGGTGCGACTGGTCAAAATGGTCAAACTTACTCTCAA
AACGCTATTAAATACCTTCAAGGCCAACAAAATATTCTCAATAACGCAGCTAACTTGCTCAAGCAAGATG
AATTGCTTTTAGAAGCTTTCAACTCTGCCGTAGCCGCTAACATTGGGAATAAGGAATTCAATTCAGCCGT
TTTTACAGGTTTGGTGCAAGGCATTATTGATCAATCTCAAAAAGTTTATAACGAACTCAATACAAACCCC
ATTAGTGGGAGCGCGTTTAATAACGCTACAGGTGGCCAACTAACTAACCAAGCTAACGCTGTGCAAGGGC
GTGCTAATCAGCTCTCTAACGCTCTTTATAACGCCCAAGTAACTTTGGATAAAATCAATGCGCTCAACAA
TCAGGTTAGGAGCATGCCTTACTTGCCCCAATTCAGAGCCGGGAACAGCCGTTCAACGAATATTTTAAAC
GGGTTTTACACTAAAGTGGGCTATAAGCAATTCTTCGGGAAGAAAAGGAATATCGGTTTGCGCTATTATG
GTTTCTTTTCTTATAATGGAGCGAGCGTGGGCTTTAGATCCACTCAAAATAATGTAGGGTTATACACTTA
TGGGGTGGGGACTGATGTGTTGTATAACATCTTTAGCCGCTCCTATCAAAACCGCTCTGTGGATATGGGC
TTTTTTAGCGGTATCCAATTAGCCGGTGAGACCGTCCAATCCACGCTCAGAGATGACCCCAATGTGAAAT
TGCATGGGAAAGTCAATAACACGCACTTCCAGTTCCTCTTTGACTTCGGTATGCGGATGAACTTCGGTAA
GTTGGACGGGAAATCCAACCGCCACAACCAGCACACGGTGGAATTTGGCGTAGTGGTGCCTACGATTTAT
AACACTTATTACAAATCCGCAGGGACTACCGTGAAGTATTTCCGTCCTTATAGCGTTTATTGGTCTTATG
GGTATTCATTC

>Puno135
ATGATGAAGAAAAGTAAAACGCTGTTTCTTAGTCTAGTCCTTTGCGCTAGCATAAGTTATGCAGAAGACG
ATGGAGGGTTCTTCACCGTCGGTTATCAGCTCGGACAGGTTATGCAAGATGTCCAAAACCCAGGTGGCAC
TAAAAGAGACGAACTCGCAAGAGAGCTTAACGCTGATACAACGAACAACATTTTAAACAACAACACCGGA
GGCAATGTCGCAGGGGCGTTGAGTAACGCTTTCTCCCAATACCTTTATTCGCTTTTAGGGGCGTATCCAG
AGAAACTCAATGGTAACGATGTGTCTGCGAACGCTCTTTTAGGGGGTGCGGTAGGCAGTGGGACTTGCGC
GGCTGCAGGGACGGCTGGTGGCAATTCTCTTAACACTCAAAGCGCTTGCACCGCTGCGGGCTATTACTGG
CTCCCTAGCCTTTCTGACAGGGTTTTAAGCACGATCGGCAGCCAGACTAACTACGGCACGAACACCAATT
TCCCCAACATGCAACAACAGCTCACCTACTTGAATGCGGCGAATGTGTTTTTTAATGCGATGAATAAGGC
TTTAGTGGCCAAAAATGGAACTACTAGTGGTGCGACTGGTCAAAATGGTCAAACTTACTCTGAACAAGCC
ATTCAATACCTTCAAGGCCAACAAAATATCTTAAATAACGCAGCGAACTTGCTCAAGCAAGACGAATTGC
TCTTAGAAGCTTTCAACTCTGCCGTAGCTGCTAACATTGGGAATAAGGAATTCAATTCAGCCGTTTTTAC
AGGTTTGGTGCAAGGCATTATTGATCAATCTCAATCGGTTTATAACGAACTCAGTAAAAACCCCATTAGC
GGGAGCGCGTTTAATAACGCTACAAATAGCCAACTAACTAACCAAGCTAACGCTGTGCAAGGGCGCGCTA
ATCAGCTCTCTAACGCTCTTTATAACGCGCAAGTAACTTTGGATAAAATCAGTGCACTCAATAATCAGGT
TAGAAACATGCCTTACTTGCCCCAATTCAGAGCCGGGAACAGCCGCGCGACGAATATCATGAATGGGTTT
TACACTAAAGTGGGCTATAAGCAATTCTTCGGGAAGAAAAGGAATATCGGTTTGCGCTATTATGGTTTCT
TTTCTTATAACGGAGCGAGCGTGGGCTTTAGATCCACTCAAAATAATGTAGGGTTATACACTTATGGGGT
GGGGACTGATGTGTTGTATAACATCTTTAGTCGCTCCTATCAAAACCGCTCCGTGGATATGGGCTTTTTT
AGCGGTATCCAATTAGCCGGTGAGACCGTCCAATCCACGCTCAGAGATGACCCCAATGTGAAATTGCATG
GGAAAGTCAATAACACGCACTTCCAGTTCCTCTTTGACTTCGGTATGCGGATGAACTTCGGTAAGTTGGG
CGGGAAATCCAACCGCCACAACCAGCACACGGTGGAATTTGGCGTAGTGGTGCCTACGATTTATAACACT
TATTACAAATCAGCAGGGACTACCGTGAAGTATTTCCGTCCTTATAGCGTTTATTGGTCTTATGGGTATT
CATTC

>Sat464
ATGATAAAGAAAAATAGAACGCTGTTTCTTAGTCTAGCCCTTTGCGCTAGCATGAGTTATGCCGAAGATG
ATGGAGGGTTTTTCACCGTCGGTTATCAGCTCGGGCAAGTCATGCAAGATGTCCAAAACCCAGGCGGCAC
TAAAAGAGACGAACTCGCAAGAGAGCTTAACGCTGATGTAACGAATAACATTTTAAACAACAACACTGGA
GGCAATGTCGCAGGGGCGTTGAGTAACGCTTTCTCCCAATACCTTTATTCGCTTTTAGGGGCGTATCCAG
AGAAACTCAATGGTAACGATGTGTCTGCGAACGCTCTTTTAGGGGGTGCGGTAGGCAGTGGGACTTGCGC
GGCTGCAGGGACGGCTGGTAGCAGCTCTCTTAACACTCAAAGCGCTTGCACCGCTGCGGGCTATTATTGG
CTTCCTAGCCTTTCTGATAGGGTTTTAAGCACGATCGGCAGCCAGACTAACTACGGCACGAACACCAATT
TCCCCAACATGCAACAACAGCTCACCTACTTGAATGCGGCGAATGTGTTTTTTAATGCGATGAATAAAGC
TCTAGAGACCAAAAATGGAACTAGTGGAACTAGTGGTGCGACTGGTCAAAATGGTCAAACTTACTCTCAA
CAAGCTATTCAATACCTTCAAGGCCAACAAAATATTCTCAATAACGCAGCTAACTTGCTCAAGCAAGATG
AATTGCTTTTAGAAGCTTTCAACTCTGCCGTAGCCGCTAACATTGGGAATAAGGAATTCAATTCAGCCGT
TTTTACAGGTTTGGTGCAAGGCATTATTGATCAATCCCAAAAAGTTTATAACGAACTCAATACAAACCCC
ATTAGCGGGAGCGCGTTTAATAACGCTACAAATAACCAACTAACTAACCAAGCTAACGCTGTGCAAGGGC
GCGCTAATCAGCTCTCTAACGCTCTTTATAACGCGCAAGTAACTTTGGATAAAATCAATGCGCTCAACAA
TCAGGTTAGGAGCATGCCTTACTTGCCCCAATTCAGGGCCGGGAACAGCCGTTCAACGAATATTTTAAAC
GGGTTTTACACTAAAGTGGGCTATAAGCAATTCTTCGGGAAGAAAAGGAATATCGGTTTGCGCTATTATG
GTTTCTTTTCTTATAACGGAGCGAGCGTGGGCTTTAGATCCACTCAAAATAATGTAGGGCTATACACTTA
TGGGGTGGGGACTGATGTGTTGTATAACATCTTTAGCCGCTCCTATCAAAACCGCTCTGTGGATATGGGC
TTTTTTAGCGGTATCCAATTAGCCGGTGAGACCGTCCAATCCACGCTCAGAGATGACCCCAATGTGAAAT
TGCATGGGAAAGTCAATAACACGCACTTCCAGTTTCTCTTTGACTTCGGTATGCGGATGAACTTCGGTAA
GTTGGACGGGAAATCCAACCGCCACAACCAGCACACGGTGGAATTTGGCGTAGTGGTGCCTACGATTTAT
AACACTTATTACAAATCAGCAGGGACTACCGTGAAGTATTTCCGTCCTTATAGCGTTTATTGGTCTTATG
GGTATTCATTC

>Shi112
ATGATAAAGAAAAATAGAACGCTGTTTCTTAGTCTAGCCCTTTGCGCTAGCATAAGTTATGCCGAAGATG
ATGGAGGGTTTTTCACCGTCGGTTATCAGCTCGGGCAAGTCATGCAAGATGTCCAAAACCCAGGCGGCAC
TAAAAGAGACGAACTCGCAAGAGAGCTTAACGCTGATACAACGAACAACATTTTAAACAACAACACCGGA
GGCAATGTCGCAGGGGCGTTGAGTAACGCTTTCTCCCAATACCTTTATTCGCTTTTAGGAGCGTATCCAG
AGAAACTCAATGGTAACGATGTGTCTGCGAACGCTCTTTTAGGGGGTGCGGTAGGCAGTGGGACTTGCGC
GGCTGCAGGGACGGCTGGTGGCAATTCTCTTAACACTCAAAGCGCTTGCACCGCTGCGGGCTATTATTGG
CTCCCTAGCCTTTCTGATAGGGTTTTAAGCACGATCGGCAGCCAGACTAACTACGGCACGAACACCAATT
TCCCCAACATGCAACAACAGCTCACCTACTTGAATGCGGCGAATGTGTTTTTTAATGCGATGAATAAGGC
TTTGGAGACCAAAAATGGAACTAATGGAGCTAGTGGTGCGACTGGTTCAAATGGTCAAACTTACTCTCAA
GACGCTATTAAATACCTTCAAGGCCAACAAAATATTCTCAATAACGCAGCTAACTTGCTCAAGCAAGATG
AATTGCTTTTAGAAGCTTTCAACTCTGCCGTAGCCGCCAACATTGGGAATAAGGAATTCAATTCAGCCGT
TTTTACAGGTTTGGTGCAAGGCATTATTGATCAATCCCAAAAAGTTTATAACGAACTCAATAAAAACCCC
ATTAGCGGGAGCGCGGTTAATAACGCTGGGATAGATAACAACCAAGCTAACGCTGTGCAAGGGCGCGCTA
ATCAGCTCTCTAACGCTCTTTATAACGCGCAAGTAACTTTGGATAAAATCAATGCGCTCAACAATCAGGT
TAGGAGCATGCCCTACTTGCCCCAATTCAGGGCCGGGAACAGCCGTTCAACGAATATTTTAAACGGGTTT
TACACTAAAGTGGGCTATAAGCAATTCTTCGGGAAGAAAAGGAATATCGGTTTGCGCTATTATGGTTTCT
TTTCTTATAACGGAGCGAGCGTGGGCTTTAGATCCACTCAAAATAATGTAGGGTTATACACTTATGGGGT
GGGGACTGATGTGTTGTATAACATCTTTAGCCGCTCCTATCAAAACCGCTCTGTGGATATGGGCTTTTTT
AGCGGTATCCAATTAGCCGGTGAGACCGTCCAATCCACGCTCAGAGATGACCCCAATGTGAAATTGCATG
GGAAAGTCAATAACACGCACTTCCAGTTCCTCTTTGACTTTGGTATGCGGATGAACTTCGGTAAGTTGGG
TGGGAAATCCAACCGCCACAACCAGCACACGGTGGAATTTGGCGTAGTGGTGCCTACGATTTATAACACT
TATTACAAATCAGCAGGGACTACCGTGAAGTATTTCCGTCCTTATAGCGTTTATTGGTCTTATGGGTATT
CATTC

>Shi169
ATGATAAAGAAAAATAGAACGCTGTTTCTTAGTCTAGCCCTTTGTGCTAGCATAAGTTATGCCGAAGATG
ATGGAGGGTTTTTCACCGTCGGTTATCAGCTCGGGCAAGTCATGCAAGATGTCCAAAACCCAGGTGGCAC
TAAAAGAGACGAACTCGCAAGAGAGCTTAACGCTGATGTAACGAACAACATTTTAAACAACAACACCGGA
GGCAATGTCGCAGGGGCGTTGAGTAACGCTTTCTCCCAATACCTTTATTCGCTTTTAGGAGCGTATCCAG
AGAAACTCAATGGTAACGATGTGTCTGCGAACGCTCTTTTAGGGGGTGCGGTAGGCAGTGGGACTTGCGC
GGCTGCAGGGACGGCTGGTGGTAGCTCTCTTACCACTCAAAGCGCTTGCACCGCTGCGGGCTATTATTGG
CTCCCTAGCCTTTCTGATAGGGTTTTAAGCACGATCGGCAGCCAGACTAACTACGGCACGAACACCAATT
TCCCCAACATGCAACAACAGCTCACCTACTTGAATGCGGCGAATGTGTTTTTTAATGCGATGAATAAGGC
TTTGGAGACCAAAAATGGAACTAATGGAACTAGTGGTGCGACTGGTCAAAATGGTCAAGCTTACTCTCAA
CAAGCTATTCAATACCTTCAAGGCCAACAAAATATCCTCAATAACGCAGCTAATTTGCTCAAGCAAGATG
AATTGCTCCTAGAAGCTTTCAACTCTGCCGTAGCTGCTAACATTGGGAATAAGGAATTCAATTCAGCCGT
TTTTACAGGTTTGGTGCAAGGCATTATTGATCAATCTCAAAAAGTTTATAACGAACTCAATACAAACCCC
ATTAGCGGGAGCGCGGTTAATAGCGCTGGGATAGATAGCAACCAAGCTAACGCTGTGCAAGGGCGCGCTA
ATCAGCTCTCTAACGCTCTTTATAACGCGCAAGTAACTTTGGATAAAATCAATGCGCTCAACAATCAGGT
TAGGAGCATGCCTTACTTGCCCCAATTCAGGGCCGGGAACAGCCGTGCGACGAATATCATGAACGGGTTT
TACACTAAAGTGGGCTATAAGCAATTCTTCGGGAAGAAAAGGAATATCGGTTTGCGCTATTATGGTTTCT
TTTCTTATAACGGAGCGAGCGTGGGCTTTAGATCCACTCAAAATAATGTAGGGTTATACACTTATGGGGT
GGGGACTGATGTGTTGTATAACATCTTTAGCCGCTCCTATCAAAACCGCTCTGTGGATATGGGCTTTTTT
AGCGGTATCCAATTAGCCGGTGAGACCGTCCAATCCACGCTCAGAGATGACCCCAATGTGAAATTGCATG
GGAAAGTCAATAACACGCACTTCCAGTTCCTCTTTGACTTTGGTATGCGGATGAACTTCGGTAAGTTGGG
TGGGAAATCCAACCGCCACAACCAGCACACGGTGGAATTTGGCGTAGTGGTGCCTACGATTTATAACACT
TATTACAAATCAGCAGGGACTACCGTGAAGTATTTCCGTCCTTATAGCGTTTATTGGTCTTATGGGTATT
CATTC

>Shi417
ATGATAAAGAAAAATAGAACGCTGTTTCTTAGTCTAGCCCTTTGCGCTAGCATGAGTTATGCCGAAGATG
ATGGAGGGTTTTTCACCGTCGGTTATCAGCTCGGGCAAGTCATGCAAGATGTCCAAAACCCAGGCGGCAC
TAAAAGAGACGAACTCGCAAGAGAGCTTAACGCTGATACAACGAACAACATTTTAAACAACAACACCGGA
GGCAATGTCGCAGGGGCGTTGAGTAACGCTTTCTCCCAATACCTTTATTCGCTTTTAGGAGCGTATCCAG
AGAAACTCAATGGTAACGATGTGTCTGCGAACGCTCTTTTAGGGGGTGCGGTAGGCAGTGGGACTTGCGC
GGCTGCAGGGACGGCTGGTGGTAGCTCTCTTACCACTCAAAGCGCTTGCACCGCTGCGGGCTATTATTGG
CTCCCAAGCCTTTCTGATAGGGTTTTAAGCACGATCGGCAGCCAGACTAACTACGGCACGAACACCAATT
TCCCCAACATGCAACAACAGCTCACCTACTTGAATGCGGCGAATGTGTTTTTTAATGCGATGAATAAGGC
TTTAGAGAAAAATGGAACTACTAGTGGTGCGACTGGTTCAAATGGTCAAGCTTACTCTCAACAAGCTATT
CAATACCTTCAAGGCCAACAAAATATTCTCAATAACGCAGCTAACTTGCTCAAGCAAGATGAATTGCTCC
TAGAAGCTTTCAACTCTGCGGTAGCTGCTAACATTGGGAATAAGGAATTCAATTCAGCCGTTTTTACAGG
TTTGGTGCAAGGCATTATTGATCAATCCCAATCGGTTTATAACGAACTCAGTAAAAACCCCATTAGCGGG
AGCGCGTTTAATAGCGCTACAAATGGCCAACTAACTAACCAAGCTAACGCTGTGCAAGGGCGCGCTAATC
AGCTCTCTAACGCTCTTTATAACGCGCAAGTAACTTTGGATAAAATCAATGCGCTCAACAATCAGGTTAG
GAGCATGCCTTACTTGCCCCAATTCAGGGCCGGGAACAGCCGTGCGACGAATATCATGAACGGGTTTTAC
ACTAAAGTGGGCTATAAGCAATTCTTCGGGAAGAAAAGGAATATCGGTTTGCGCTATTATGGTTTCTTTT
CTTATAACGGAGCGAGCGTGGGCTTTAGATCCACTCAAAATAATGTAGGGTTATACACTTATGGGGTGGG
GACTGATGTGTTGTATAACATCTTTAGCCGCTCCTATCAAAACCGCTCTGTGGATATGGGCTTTTTTAGC
GGTATCCAATTAGCCGGTGAGACCGTCCAATCCACGCTCAGAGATGACCCCAATGTGAAATTGCATGGGA
AAGTCAATAACACGCACTTCCAGTTCCTCTTTGACTTTGGTATGCGGATGAACTTCGGTAAGTTGGGTGG
GAAATCCAACCGCCACAACCAGCACACGGTGGAATTTGGCGTAGTGGTGCCTACGATTTATAACACTTAT
TACAAATCAGCAGGGACTACCGTGAAGTATTTCCGTCCTTATAGCGTTTATTGGTCTTATGGGTATTCAT
TC

>Shi470
ATGATAAAGAAAAATAGAACGCTGTTTCTTAGTCTAGCCCTTTGCGCTAGCATAAGTTATGCCGAAGATG
ATGGAGGGTTTTTCACCGTCGGTTATCAGCTCGGGCAAGTCATGCAAGATGTCCAAAACCCAGGCGGCAC
TAAAAGAGACGAACTCGCAAGAGAGCTTAACGCTGATGTAACGAACAACATTTTAAACAACAACACCGGA
GGCAATGTCGCAGGGGCGTTGAGTAACGCTTTCTCCCAATACCTTTATTCGCTTTTAGGGGCGTATCCAA
AGAAACTCAATGGTAACGATGTGTCTGCGAACGCTCTTTTAGGGGGTACGGTAGGCCGTGGGACTTGCGC
GGCTGCAGGGACGGCTGGTAGCAATTCTCTTAACACTCAAAGCGCTTGCACCGCTGCGGGCTATTATTGG
CTCCCTAGCCTTTCTGATAGGGTTTTAAGCACGATCGGCAGCCAGACTAACTATGGCACGAACACCAATT
TCCCCAACATGCAACAACAGCTCACCTACTTGAATGCGGCGAATGTGTTTTTTAATGCGATGAATAAGGC
TTTAGAGAAAAATGGAACTAGTGGAACTAGTGGAACTAGTGGTGCGACTGGTCAAAATGGTCAAACTTAC
TCTACACAAGCTATTCAATACCTTCAAAGCCAACAAAATATTCTCAATAACGCAGCTAATTTGCTCAAGC
AAGATGAATTGCTTTTAGAAGCTTTCAACTCTGCCGTAGCTGCTAACATTGGGAATAAGGAATTCAATTC
AGCCGTTTTTACAGGTTTGGTGCAAGGCATTATTGATCAATCTCAAAAAGTTTATAACGAACTCAATACA
AACCCCATTAGCGGGAGCACGGTTAATAGCACTGGGATAGATAGCAACCAAGCTAACGCTGTGCAAGGGC
GCGCTAATCAGCTCTCTAACGCTCTTTATAACGCGCAAGTAACTTTGGATAAAATCAATGCGCTCAACAA
TCAGGTTAGGAGCATGCCTTACTTGCCCCAATTCAGGGCCGGGAACAGCCGTGCGACGAATATCATGAAC
GGGTTTTACACTAAAGTGGGCTATAAGCAATTCTTCGGGAAGAAAAGGAATATCGGTTTGCGCTATTATG
GTTTCTTTTCTTATAACGGAGCGAGCGTGGGCTTTAGATCCACTCAAAATAATGTAGGGTTATACACTTA
TGGGGTGGGGACTGATGTGTTGTATAACATCTTTAGCCGCTCCTATCAAAACCGCTCTGTGGATATGGGC
TTTTTTAGCGGTATCCAATTAGCCGGTGAGACCGTCCAATCCACGCTCAGAGATGACCCCAATGTGAAAT
TGCATGGGAAAGTCAATAACACGCACTTCCAGTTCCTCTTTGACTTCGGTATGCGGATGAACTTCGGTAA
GTTGGACGGGAAATCCAACCGCCACAACCAGCACACGGTGGAATTTGGCGTAGTGGTGCCTACGATTTAT
AACACTTATTACAAATCAGCAGGGACTACCGTGAAGTATTTCCGTCCTTATAGCGTTTATTGGTCTTATG
GGTATTCATTC

>v225d
ATGATAAAGAAAAATAGAACGCTGTTTCTTAGTCTAGCCCTTTGCGCTAGCATAAGTTATGCCGAAGACG
ATGGAGGGTTTTTCACCGTCGGTTATCAGCTCGGGCAAGTCATGCAAGATGTCCAAAACCCAGGCGGCAC
TAAAAGAGACGAACTCGCAAGAGAGCTTAACGCTGATGTAACGAACAACATTTTAAACAACAACACCGGA
GGCAATGTCGCAGGGGCGTTGAGTAACGCTTTCTCCCAATACCTTTATTCGCTTTTGGGGGCGTATCCAG
AGAAACTCAATGGTAACGATGTGTCTGCGAACGCTCTTTTAGGGGGTGCGGTAGGCAGTGGGACTTGCGC
GGCTGCAGGGACGGCTGGTAGTAGCTCTCTTAACACTCAAAGCGCTTGCACCGCTGCGGGCTATTACTGG
CTCCCTAGCCTTTCTGACAGGGTTTTAAGCACGATCGGCAGCCAGACTAACTACGGCACGAACACCAATT
TCCCCAACATGCAACAACAGCTCACCTACTTGAATGCGGCGAATGTGTTTTTTAATGCGATGAATAAGGC
TTTAGAGGCCAAAAATGGAACTAGTGAAACTAGTGGAACTAGTGGTGCGACTGGTCAAAATGGTCAAACT
TACTCTGCATCCGCTATTCAATACCTTCAAGGCCAACAAACTATTCTCAATAACGCAGCTAACTTGCTCA
AGCAAGATGAATTGCTCCTAGAAGCTTTCAACTCTGCCGTAGCTGCTAACATTGGGAATAAGGAATTCAA
TTCAGCCGTTTTTACAGGTTTGGTGCAAGGCATTATTGATCAATCTCAAAAAGTTTATAACGAACTCAAT
ACAAACCCCATTAGCGGGAGCGCGGTTAATAGCGCTGGGATAAATAGCAACCAAGCTAACGCTGTGCAAG
GGCGCGCTAATCAGCTCTCTAACGCTCTTTATAACACGCAAGTAACTTTGGATAAAATCAATGCGCTCAA
TAATCAGGTTAGGAGCATGCCTTACTTGCCCCAATTCAGAGCCGGGAACAGCCGTTCAACGAATATTTTA
AACGGGTTTTACACTAAAGTGGGCTATAAGCAATTCTTCGGGAAGAAAAGGAATATCGGTTTGCGCTATT
ATGGTTTCTTTTCTTATAACGGAGCGAGCGTGGGCTTTAGATCCACTCAAAATAATGTAGGGTTATACAC
TTATGGGGTGGGGACTGATGTGTTGTATAACATCTTTAGCCGCTCCTATCAAAACCGCTCTGTGGATATG
GGCTTTTTTAGCGGTATCCAATTAGCCGGTGAGACCGTCCAATCCACGCTCAGAGATGACCCCAATGTGA
AATTGCATGGGAAAGTCAATAACACGCACTTCCAGTTCCTCTTTGACTTCGGTATGCGGATGAACTTCGG
TAAGTTGGACGGGAAATCCAACCGCCACAACCAGCACACGGTGGAATTTGGCGTAGTGGTGCCTACGATT
TATAACACTTATTACAAATCAGCAGGGACTACCGTGAAGTATTTCCGTCCTTATAGCGTTTATTGGTCTT
ATGGGTATTCATTC

>26695
ATGATAAAGAAAAATAGAACGCTGTTTCTTAGTCTAGCCCTTTGCGCTAGCATAAGTTATGCCGAAGATG
ATGGAGGGTTTTTCACCGTCGGTTATCAGCTTGGGCAGGTCATGCAAGATGTCCAAAACCCAGGCGGCGC
TAAAAGCGACGAACTCGCTAGAGAGCTTAACGCTGATGTAACGAACAACATTTTAAACAACAACACCGGA
GGCAATGTCGCAGGGGCGTTGAGTAACGCTTTCTCCCAATACCTTTATTCGCTTTTAGGGGCGTATCCCA
CGAAACTCAATGGTAACGATGTGTCTGCGAACGCTCTTTTAAGTGGTGCGGTAGGCTCTGGGACTTGCGC
GGCTGCAGGGACGGCTGGTGGCTCAACTCTTAACACTCAAAGCGCTTGCACCGCTGCGGGCTATTACTGG
CTCCCTAGCTTGACTGACAGGATTTTAAGCACGATCGGTAGCCAGACTAACTACGGCACGAACACCAATT
TCCCCAACATGCAACAACAGCTCACCTACTTGAATGCGGGGAATGTGTTTTTTAATGCGATGAATAAGGC
TTTAGAGGCCAAAAATGGAAGTAGTGGCGCTAGCGGTGCGACTGGTTCAGATGGTCAAACTTACTCCACA
CAAGCTATCCAATACCTTCAACGCCAACAAAATATCTTAAATAACGCAGCCAACTTGCTCAAGCAAGATG
AATTGCTCTTAGAAGCTTTCAACTCTGCCGTAGCCGCTAACATTGGGAATAAGGAATTCAATTCAGCCGC
TTTTACAGGTTTGGTGCAAGGCATTATTGATCAATCCCAATTGGTTTATAACGAGCTCACTAAAAACACC
ATTAGCGGGAGTGCGGTTAATGGTGCTGAGATAAACTCCAACCAAGCTAACGCTGTGCAAGGGCGCGCTA
GTCAGCTCCCTAACGCTCTTTATAACGCGCAAGTAACTTTGGATAAAATCAACGCGCTCAACAATCAGGT
GAGAAGCATGCCTTACTTGCCCCAATTCAGAGCCGGGAACAGCCGTTCAACGAATATTTTGAATGGGTTT
TACACCAAAATAGGCTATAAGCAATTCTTCGGGAAGAAAAGGAATATCGGTTTGCGCTATTATGGTTTCT
TTTCTTATAACGGAGCGAGCGTGGGCTTTAGATCCACTCAAAATAATGTAGGGTTATACACTTATGGGGT
GGGGACTGATGTGTTGTATAACATCTTTAGCCGCTCCTATCAAAACCGCTCTGTGGATATGGGCTTTTTT
AGCGGTATCCAATTAGCCGGTGAGACCTTCCAATCCACGCTCAGAGATGACCCCAATGTGAAATTGCATG
GGAAAATCAATAACACGCACTTCCAGTTCCTCTTTGACTTCGGTATGAGGATGAACTTCGGTAAGTTGGA
CGGGAAATCCAACCGCCACAACCAGCACACGGTGGAATTTGGCGTAGTGGTGCCTACGATTTATAACACT
TATTACAAATCAGCAGGGACTACCGTGAAGTATTTCCGTCCTTATAGCGTTTATTGGTCTTATGGGTATT
CATTC

>B8
GAATGAATACCCATAAGACCAATAAACGCTATAAGGACGGAAATACTTCACGGTAGTCCCTGCGGATTTG
TAATAAGTGTTATAAATCGTAGGCACCACTACGCCAAATTCCACCGTGTGCTGGTTGTGGCGGTTGGATT
TCCCGTCCAACTTACCGAAGTTCATCCTCATACCGAAGTCAAAGAGGAACTGGAAGTGCGTGTTATTGAT
TTTCCCATGCAATTTCACATTGGGATCATCTCTGAGCGTGGATTGGAAGGTCTCACCGGCTAATTGGATA
CCGCTAAAAAAGCCCATATCCACAGAGCGGTTTTGATAGGAGCGGCTAAAGATATTATACAACACATCTG
TTCCCACCCCATAAGTGTATAACCCTACATTATTTTGAGTGGATCTAAAGCCCACGCTCGCTCCGTTATA
AGAAAAGAAACCATAATAGCGCAAACCGATATTCCTTTTCTTCCCGAAAAATTGCTTATAGCCCACTTTA
GTGTAAAACCCGTTTAAAATATTCGTTGAACGGCTGTTCCCGGCTCTGAATTGGGGCAAGTAAGGCATGC
TTCTCACCTGATTGTTGAGCGCATTGATTTTATCCAAAGTTACTTGCGCGTTATAAAGAGCGTTAGGGAG
CTGACTAGCGCGCCCTTGCACAGCGTTAGCTTGGTTGGGATTTATCCCAGCGTTATCAACCGCGCTCCCG
CTAATGGTGTTTTTAGTGAGCTCGTTATAAACCAATTGAGATTGATCAATAATGCCTTGCACCAAACCTG
TAAAAGCGGCTGAATTGAATTCCTTATTCCCAATGTTGGCGGCTACGGCAGAGTTGAAAGCTTCTAAGAG
CAATTCATCTTGCTTGAGCAAGTTCGCTGCGTTATTTAAGATATTTTGTTGGCCTTGAAGGTATTGAATG
GCTTGTTGATGGTAAGTTTGACCATCTGAACCAGTCTCATTCTTCTCTAAAGCCTTATTCATCGCATTAA
AAAACACATTCCCCGCATTCAAGTAGGTGAGCTGTTGTTGCATGTTGGGGAAATTGGTGTTCGTGCCGTA
GTTAGTCTGGCTGCCGATCGTGCTTAAAATCCTGTCAGTCAAGCTAGGGAGCCAGTAATAGCCCGCAGCG
GTGCAAGCGCTTTGAGTGTTAAGAGAAGTGCCACCAGCCGTCCCTGCAGCCGCGCAAGTCCCACTGCCTA
CCGCACCACTTAAAAGAGCGTTCGCAGACACATCGTTACTATTGAGTTTCGTGGGATACGCCCCTAAAAG
CGAATAAAGGTATTGGGAGAAAGCGTTACTCAACGCCCCTGCGACATTGCCTCCGGTGTTGTTGTTTAAA
ATGTTGTTCGTTACATCAGCGTTAAGCTCTCTGGCGAGTTCGTCGCTTTTAGCGCCGCCCGGGTTTTGGA
CATCTTGCATGACTTGTCCGAGCTGATAACCGACGGTGAAAAACCCTCCATCATCTTCGGCATAACTTAT
GCTAGCGCAAAGGGCTAGACTAAGAAACAGCGTTCTATTTTTCTTTATCAT

>G27
ATGATAAAGAAAAATAGAACGCTGTTTCTTAGTCTAGCCCTTTGCGCTAGCATAAGTTATGCCGAAGACG
ATGGAGGGTTTTTCACCGTCGGTTATCAGCTCGGACAAGTCATGCAAGATGTCCAAAACCCAGGCGGCGC
TAAAAGCGACGAACTCGCCAGAGAGCTTAACGCTGATGTAACGAACAACATTTTAAACAACAACACCGGA
GGCAATGTCGCAGGGGCGTTGAGTAACGCTTTCTCCCAATACCTTTATTCGCTTTTAGGGGCGTATCCCA
CGAAACTCAATAGTAACGATGTGTCCGCGAACGCTCTTTTAAGTGGTGCGGTAGGCAGTGGGACTTGTGC
GGCTGCAGGGACAGCTGGTGGCACTTCTCTTAACACTCAAAGCGCTTGCACCGCTGCGGGCTATTACTGG
CTCCCTAGCTTGACTGACAGGATTTTAAGCACGATCGGCAGCCAGACTAACTACGGCACGAACACCAATT
TCCCCAACATGCAACAACAGCTCACCTACTTGAACGCGGGGAATGTGTTTTTTAATGCGATGAATAAGGC
TTTAGAGAAGAATAGGACTGCTACTACTAGTGGAACTAATGGTGCGACTGGTTCAGATGGTCAAACTTAC
TCCCAACAAGCCATCCAATACCTTCAAGGCCAACAAAATATTCTCAATAACGCAGCGAACTTGCTCAAGC
AAGATGAATTGCTCTTAGAAGCTTTCAACTCTGCCGTAGCCGCCAACATTGGGAATAAGGAATTCAATTC
AGCCGCTTTTACAGGTTTGGTGCAAGGCATTATTGATCAATCTCAAGCGGTTTATAACGAGCTCACTAAA
AACACCATTAGCGGGAGTGCGGTTAGTAGTGCTGATATAAACTCCAACCAAGCTAACGCTGTGCAAGGGC
GCGCCAGTCAGCTCCCTAACGCTCTTTATAACGCGCAAGTAACTTTGGATAAAATCAATGCGCTCAATAA
TCAGGTGAGAAGCATGCCTTACTTGCCCCAATTCAGAGCTGGGAACAGCCGTTCAACGAACATTTTAAAC
GGGTTTTATACTAAAGTGGGCTATAAGCAATTTTTCGGGAAGAAAAGGAATATCGGTTTGCGCTATTATG
GTTTCTTTTCTTATAACGGAGCGAGCGTGGGCTTTAGATCCACTCAAAATAATGTAGGGTTATACACTTA
TGGGGTGGGGACTGATGTGTTGTATAACATCTTTAGCCGCTCCTATCAAAACCGCTCTGTGGATATGGGC
TTTTTTAGCGGTATCCAATTAGCCGGTGAGACCTTCCAATCCACGCTCAGAGATGACCCCAATGTGAAAT
TGCATGGGAAAATCAATAACACGCACTTCCAGTTCCTCTTTGACTTCGGGATGAGGATGAACTTCGGTAA
GTTGGACGGGAAATCCAACCGCCACAACCAGCACACGGTGGAATTTGGCGTAGTGGTGCCTACGATTTAT
AACACTTATTACAAATCAGCAGGGACTACCGTGAAGTATTTCCGTCCTTATAGCGTTTATTGGTCTTATG
GGTATTCATTC

>HPAG1
ATGATAAAGAAAAATAGAACGCTGTTTCTTAGTCTAGCCCTTTGCGCTAGCATAAGTTATGCCGAAGATG
ATGGAGGGTTTTTCACCGTCGGTTATCAGCTCGGGCAGGTCATGCAAGATGTCCAAAACCCAGGCGGCGC
TAAAAGCGACGAACTCGCTAGAGAGCTTAACGCTGATGTAACGAACAACATTTTAAACAACAACACCGGA
GGCAATGTCGCAGGGGCGTTGAGTAACGCTTTCTCCCAATACCTTTATTCGCTTTTAGGGGCGTATCCCA
CGAAACTCAATGGTAACGATGTGTCTGCGAACGCTCTTTTAAGTGGTGCGGTAGGCAGTGGGACTTGCGC
GGCTGCAGGGACGGCTGGTAGCACATTTCTTAACACTCAAAGCGCTTGCACCGCTGCGGGCTATTACTGG
CTCCCTAGCTTGACTGACAGGATTTTAAGCACGATCGGCAGCCAGACTAACTACGGCACGAACACCAATT
TCCCCAACATGCAACAACAGCTCACCTACTTGAATGCGGGGAATGTGTTTTTTAATGCGATGAATAAGGC
TTTAGAGAAGAATAGGACTGCTACTACTAGTGGCACTAGCGGTGCGACTGGTTCAGATGGTCAAATTTAC
TCTCAACAAGCCATCCAATACCTTCAAGACCAACAAAATATTCTCAATAACGCAGCGAACTTGCTCAAGC
AAGATGAATTGCTCTTAGAAGCTTTCAACTCTGCTGTAGCCGCCAACATTGGGAATAAGGAATTCAATTC
AGCCGCTTTTACAGGTTTGGTGCAAGGCATTATTGATCAATCTCAATTGGTTTATAACGAGCTCACTAAA
AACACCATTAGCGGGAGCGCGGTTAATAGCGCTACGATAAACTCCAACCAAGCTAACGCTGTGCAAGGGC
GCGCTAGTCAGCTCCCTAACGCTCTTTATAACGCGCAAGTAACTTTGGATAAAATCACTGCGCTCAACAA
TCAGGTTAAAAGCATGCCTTACTTGCCTCAATTCAGAGCCGGGAACAGCCGTGCGACGAATATTTTGAAC
GGGTTTTACACCAAAATAGGCTATAAGCAATTCTTCGGGAAGAAAAGGAATATCGGTTTGCGCTATTATG
GTTTCTTTTCTTATAACGGAGCGAGCGTGGGCTTTAGATCCACTCAAAATAATGTAGGATTATACACTTA
TGGGGTGGGGACTGATGTGTTGTATAATATCTTTAGCCGCTCCTATCAAAACCGCTCTGTGGATATGGGC
TTTTTTAGCGGTATCCAATTAGCCGGTGAGACTTTCCAATCCACGCTCAGAGATGACCCCAATGTGAAAT
TGCATGGGAAAATCAATAACACGCACTTCCAGTTCCTCTTTGACTTCGGTATGAGGATGAACTTCGGTAA
GTTGGACGGGAAATCCAACCGCCACAACCAGCACACGGTGGAATTTGGCGTGGTGGTGCCTACGATTTAT
AACACTTATTACAAATCCGCAGGGACTACCGTGAAGTATTTCCGTCCTTATAGCGTTTATTGGTCTTATG
GGTATTCATTC

>ELS37
GAATGAATACCCATAAGACCAATAAACGCTATAAGGACGGAAATACTTCACGGTAGTCCCTGCGGATTTG
TAATAAGTGTTATAAATCGTAGGCACCACTACGCCAAATTCCACCGTGTGCTGGTTGTGGCGGTTGGATT
TCCCGTCCAACTTACCGAAGTTCATTCTCATACCGAAGTCAAAGAGGAACTGGAAGTGCGTGTTATTGAT
TTTGCCATGCAATTTCACATTGGGATCATCTCTGAGCGTGGATTGGACGGTTTCGCCGGCTAATTGGATA
CCGCTAAAAAAGCCCATATCCACAGAGCGGTTTTGATAGGAGCGGCTAAAGATGTTATACAACACATCAG
TCCCCACCCCATAAGTGTATAACCCTACATTATTTTGAGTGGATCTAAAGCCCACGCTCGCTCCGTTATA
AGAAAAGAAACCATAATAGCGCAAACCGATATTCCTTTTCTTCCCGAAGAATTGCTTGTAGCCTATTTTG
GTGTAAAACCCGTTCAAAATATTCGTTGCACGGCTGTTCCCGGCTCTGAATTGAGGCAAGTAAGGCATGC
TTCTCACCTGATTGTTGAGCGCATTGATTTTATCCAAAGTTACTTGCGCGTTATAAAGAGCGTTAGGGAG
CTGACTAGCACGCCCTTGCACAGCGTTAGCTTGGTTGGAATTTATCCCAGCGCTATTAACCGCGCTCCCG
CTAATGGGGTTTTTACTGAGTTCGTTATAAACCAATTGGGATTGATCAATAATGCCTTGCACCAAACCTG
TAAAAACGGCTGAATTGAATTCCTTATTCCCAATGTTAGCAGCTACGGCAGAGTTGAAAGCTTCTAAAAG
CAATTCATCTTGCTTGAGCAAGTTGGCTGCGTTATTGAGAATATTTTGTTGGCCTTGAAGGTAAGCAATA
GCACTTTGAGAGTAAGTTTGACCATTTTGACCAGTCGCACTACTAGTTCCATTTTTGGCCTCTAAAGCTT
TATTCATCGCATTAAAAAACACATTCGCCGCATTCAAGTAGGTGAGCTGTTGTTGCATGTTGGGGAAATT
GGTGTTCGTGCCGTAGTTAGTCTGGCTGCCGATCGTGCTTAAAACCCTATCAGAAAGGCTTGGAAGCCAG
TAATAGCCCGCAGCGGTGCAAGCGCTTTGAGTGTTAAGAGAGTTGCCACCAGCCGTCCCTGCAGCCGCGC
AAGTCCCACTGCCTACCGCACCCCCTAAAAGAGCGTTCGCAGACACATCGTTACCATTGAGTTTCTCTGG
ATACGCCCCTAAAAGCGAATAAAGGTATTGGGAGAAAGCGTTACTCAACGCCCCTGCGACATTGCCTCCG
GTGTTGTTGTTTAAAATGTTGTTCGTTACATCAGCGTTAAGCTCTCTGGCGAGTTCGTCGCTTTTAGCGC
CGCCTGGGTTTTGGACATCTTGCATGACTTGCCCGAGCTGATAGCCGACGGTGAAAAACCCTCCATCATC
TTCGGCATAACTTATGCTAGCGCAAAGGGCTAGACTAAGAAACAGCGTTCTATTTTTCTTTATCAT

>Lithuania75
ATGATAAAGAAGAATAGAACGCTGTTTCTTAGTCTAGCCCTTTGCGCTAGCATAAGTTATGCCGAAGATG
ATGGAGGGTTTTTCACCGTCGGTTATCAGCTTGGGCAAGTCATGCAAGATGTCCAAAACCCAGGCGGCGC
TAAAAGCGACGAACTCGCCAGAGAGCTTAACGCTGATGTAACGAACAACATTTTAAACAACAACACCGGA
GGCAATGTCGCAGGGGCGTTGAGTAACGCTTTCTCCCAATACCTTTATTCGCTTTTAGGGGCGTATCCCA
TGAAACTCAATAGTAACGATGTGTCTGCGAACGCTCTTTTAAGTGGTGCGGTAGGCAATGGGACTTGTGC
GGCTGCAGGGACGGCTGGTGGCACATCTCTTAACACTCAAAGCGCTTGCACCGCTGCGGGCTATTACTGG
CTCCCTAGCTTGACTGATAGGATTTTAAGCACGATCGGCAGCCAGACTAACTACGGCACGAACACCAATT
TCCCCAACATGCAACAACAGCTCACCTACTTGAACGCGGGGAATGTGTTTTTTAACGCGATGAATAAGGC
TTTAGAGAAGAATGGGACTACTAGTGGCACTAGTAGCGCTAGCGGTGCGACTGGTTCAAATGGTCAAACT
TACTCCCAACAAGCCATTCAATACCTTCAAGGCCAACAAAATATCTTAAATAACGCAGCGAACTTGCTCA
AGCAAGATGAATTGCTCCTAGAAGCTTTCAACTCTGCCGTAGCCGCCAACATTGGGAATAAGGAATTCAA
TTCAGCCGCTTTTACAGGTTTGGTGCAAGGCATTATTGATCAATCTCAAGCGGTTTATAACGAGCTCACT
AAAAACACCATTAGCGGGAGCGCGGTTAATAACGCTGGGATAAACTCCAACCAAGCTAACGCTGTGCAAG
GGCGTGCTAGTCAGCTCCCTAACGCTCTTTATAACGCGCAAGTAACTTTGGATAAAATCAATGCGCTCAA
CAATCAAGTGAGAAGCATGCCTTACTTGCCCCAATTCAGAGCCGGGAACAGCCGTTCAACGAATATTTTG
AACGGGTTTTACACCAAAATAGGCTATAAGCAATTCTTCGGGAAGAAAAGAAATATCGGTTTGCGCTATT
ATGGTTTCTTTTCTTATAACGGAGCGAGCGTGGGCTTTAGATCCACTCAAAATAATGTAGGGTTATACAC
TTATGGGGTGGGGACTGATGTGTTGTATAACATCTTTAGCCGCTCCTATCAAAACCGCTCTGTGGATATG
GGCTTTTTTAGCGGTATCCAATTAGCCGGTGAGACCTTCCAATCCACGCTCAGAGATGATCCCAATGTGA
AATTGCATGGGAAAATCAATAACACGCACTTCCAGTTCCTCTTTGACTTCGGTATGAGGATGAACTTCGG
TAAGTTGGACGGGAAATCCAACCGCCACAACCAGCACACGGTGGAATTTGGCGTAGTAGTGCCTACGATT
TATAACACTTATTACAAATCCGCAGGGACTACCGTGAAGTATTTCCGTCCTTATAGCGTTTATTGGTCTT
ATGGGTATTCATTC

>SJM180
ATGATGAAGAAAAATAGAACGCTGTTTCTTAGTCTAGCCCTTTGCGCTAGCATAAGTTATGCCGAAGATG
ATGGAGGGTTCTTCACCGTCGGTTATCAGCTCGGACAGGTTATGCAAGATGTCCAAAACCCAGGCGGCAC
TAAAAGAGACGAACTCGCAAGAGAGCTTAACGCTGATGTAACGAACAACATTTTAAACAACAACACTGGA
GGCAATGTCGCAGGGGCGTTGAGTAACGCTTTCTCCCAATACCTTTATTCGCTTTTAGGGGCGTATCCAG
AGAAACTCAATGGTAACGATGTGTCTGCGAACGCTCTTTTAGGGGGCGCGGTAGGCAGTGGGACTTGCGC
GGCTGCAGGGACGGCTGGTAGCAATTCTCTTACCACTCAAAGCGCTTGCACCGCTGCGGGCTATTACTGG
CTCCCTAGCCTTTCTGACAGGGTTTTAAGCACAATCGGCAGCCAGACTAACTACGGCACGAACACCAATT
TCCCCAACATGCAACAACAGCTCACCTACTTGAATGCGGCGAATGTGTTTTTTAATGCGATGAATAAAGC
TTTAGAGGCCAAAAATGGAACTAGTGGAGCTAGTGGTGCGACTGGTCAAAATGGTCAAACTTACTCTCAA
GACGCTATTAAATACCTTCAAGGCCAACAAAATATCCTCAATAACGCAGCTAACTTGCTCAAGCAAGATG
AATTGCTTTTAGAAGCTTTCAACTCTGCCGTAGCCGCCAACATTGGGAATAAGGAATTCAATTCAGCCGT
TTTTACAGGTTTGGTGCAAGGCATTATTGATCAATCTCGATCGGTTTATAACGAACTGAGTAAAAACCCC
ATTAGCGGGAGCGCGGCTAATAGCGCTGGGATAGATAGCAACCAAGCTAACGCTGTGCAAGGGCGCGCTA
ATCAGCTCTCTAACGCTCTTTATAATGCGCAAGTAACTTTGGATAAAATCAATGCGCTCAATAATCAGGT
TAGGAGCATGCCTTACTTGCCCCAATTCAGGGCCGGGAACAGCCGTGCAACGAATATCATGAACGGGTTT
TACACTAAAGTGGGCTATAAGCAATTCTTCGGGAAGAAAAGGAATATCGGTTTGCGCTATTATGGTTTCT
TTTCTTATAACGGAGCGAGCGTGGGCTTTAGATCCACTCAAAATAATGTAGGGTTATACACTTATGGGGT
GGGGACTGATGTGTTGTATAACATCTTTAGCCGCTCCTATCAAAACCGCTCTGTGGATATGGGTTTTTTT
AGCGGTATCCAATTAGCCGGTGAGACCGTCCAATCCACGCTCAGAGATGACCCCAATGTGAAATTGCATG
GGAAAGTCAATAACACGCACTTCCAGTTCCTCTTTGACTTCGGTATGCGGATGAACTTCGGTAAGTTGGA
CGGGAAATCCAACCGCCACAACCAGCACACGGTGGAATTTGGCGTAGTGGTGCCTACGATTTATAACACT
TATTACAAATCAGCAGGGACTACCGTGAAGTATTTCCGTCCTTATAGCGTTTATTGGTCTTATGGGTATT
CATTC

>F57
ATGATAAAGAAAAATAGAACGCTGTTTCTTAGTCTAGCCCTTTGCGCTAGCATAAGTTATGCCGAAGATG
ATGGAGGGTTTTTCACCGTCGGTTATCAGCTCGGACAAGTCATGCAAGATGTCCAAAACCCAGGCGGCAC
TAAAAGAGACGAACTCGAAAGAGAGCTTAACGCTGGTGTAACGAACAACATTTTAGGCAACAACACCGGA
GGCAATGTCGCAGGGGCGTTGAGTAACGCTTTCTCCCAATACCTTTATTCGCTTTTAGGGGCGTATCCAG
AGAAACTCAATGGTAACGATGTGTCTGCGAACGCTCTTTTAGGGGGTGCGGTAGGCAGTGGGACTTGCGC
GGCTACAGGGACGGCTAGTGGCAATTCTCTTAACACTCAAAGCGCTTGCACCGCTGCGGGCTATTACTGG
CTCCCAAGCCTTTCTAACAGGGTTTTAAGCACGATCGGTAGCCAGACTAACTACGGCACGAACACCAATT
TCCCCAACATGCAACAACAGCTCACCTACTTGAATGCGGCGAATGTGTTTTTTAATGCGATGAATAAGGC
TTTAGAGGCCAAAAATGGAACTAGTGGAACTAGTGATGCGACTGGTTCAAATGGTCAAACTTACTCTCAA
CAAGCTATTCAATACCTTCAAGGCCAACAAAGTATTCTCAATAACGCAGCCAACTTGCTCAAGCAAGATG
AATTGCTCCTAGAAGCTTTCAACTCTGCCGTAGCCGCCAACATTGGGAATAAGGAATTCAATTCAGCCGT
TTTTACAGGTTTGGTGCAAGGCATTATTGATCAATCCCAATCGGTTTATAACGAACTCAGTAAAAACCCC
ATTAGCGGGAGCGCGTTTAATAACGCTACAAATAATCAACTAACTAACCAAGCTAACGCTGTGCAAGGGC
GCGCTAATCAGCTCTCTAACGCTCTTTATAACGCGCAAGTAACTTTGTATAAAATCAATGCGCTCAATAA
TCAGGTTAGAAGCATGCCTTACTTGCCCCAATTCAGGGCCGGGAACAGCCGTTCAACGAATATTTTAAAC
GGGTTTTACACTAAAGTGGGCTATAAGCAATTCTTTGGGAAGAAAAGGAATATCGGTTTGCGCTATTATG
GTTTCTTTTCTTATAACGGAGCGAGCGTGGGCTTTAGATCCACTCAAAATAATGTAGGGTTATACACTTA
TGGGGTGGGGACTGATGTGTTGTATAACATCTTTAGCCGCTCCTATCAAAACCGCTCTGTGGATATGGGC
TTTTTTAGCGGTATCCAATTAGCCGGTGAGACTTTCCAATCCACGCTCAGAGATGACCCCAATGTGAAAT
TGCATGGGAAAGTCAATAACACGCACTTCCAGTTCCTCTTTGACTTCGGTATGCGAATGAACTTCGGTAA
GTTGGACGGGAAATCCAACCGCCACAACCAGCACACGGTGGAATTTGGCGTAGTGGTGCCTACGATTTAT
AACACTTATTACAAATCAGCAGGGACTACCGTGAAGTATTTCCGTCCTTATAGCGTTTATTGGTCTTATG
GGTATTCATTC

>XZ274
ATGATAAAGAAAAATAGAACGCTGTTTCTTAGTCTAGCCCTTTGCGCTAGCATAAGTTATGCCGAAGATG
ATGGAGGGTTTTTCACCGTCGGCTATCAGCTCGGACAAGTCATGCAAGATGTCCAAAACCCAGGTGGCAC
TAAAAGAGACGAACTCGCAAGAGAGCTTAACGCTGATGTAACGAACAACATTTTAAACAACAACACCGGA
GGCAATGTCGCAGGGGCGTTGAGTAACGCTTTCTCCCAATACCTTTATTCGCTTTTAGGGGCGTATCCAG
AGAAACTCAATGGTAACGATGTGTCTGCGAACGCTCTTTTAGGGGGTGCGGTAGGCAGTGGGACTTGCGC
GGCTGCAGGGACGGCTGGTGGCAGCTCTCTTACCACCCAAAGCGCTTGCACCGCTGCGGGCTATTACTGG
CTCCCAAGCCTTTCTGATAGGGTTTTAAGCACGATCGGCAGCAACACTAACTACGGCACGAACACCAATT
TCCCCAACATGCAACAACAGCTCACCTACTTGAATGCGGCGAATGTATTTTTTAATGCGATGAATAAGGC
TTTAGTGGCTAAGAATGGAACTAACGGAACTAGTGGTGCGACTGGTCAAAATGGTCAAACTTACTCCCAA
CAAGCTATTCAATACCTTCAAGACCAACAAACTATTCTCAATAACGCAGCCAACTTGCTCAAGCAAGATG
AATTGCTCCTAGAAGCTTTCAACTCTGCCGTAGCCGCTAACATTGGGAATAAGGAATTCAATTCAGCCGT
TTTTACAGGTTTGGTGCAAGGCATTATTGATCAATCCCAATCGGTTTATAACGAACTCAGTAAAAACCCC
ATTAGCGGGAGTGCGTTTAATAGCGCTACAGATGGCCGACTAACTAACCAAGCTAACGCTGTGCAAGGGC
GTGCCAATCAGCTCTCTAACGCTCTTTATAACGCGCAAGTAACTTTGGATAAAATCAATGCGCTCAACAA
TCAGGTGAGAAGCATGCCTTACTTGCCCCAATTCAGGGCCGGGAACAGCCGTTCAACGAATATTTTAAAC
GGGTTTTACACTAAAGTGGGCTATAAGCAATTCTTCGGGAAGAAAAGGAATATCGGTTTGCGCTATTATG
GTTTCTTTTCTTATAACGGAGCGAGCGTGGGCTTTAGATCCACTCAAAATAATGTAGGGTTATACACTTA
TGGGGTGGGGACTGATGTGTTGTATAACATCTTTAGCCGCTCCTATCAAAACCGCTCTGTGGATATGGGC
TTTTTTAGCGGTATCCAATTAGCCGGTGAGACCATCCAATCCACGCTCAGAGATGACCCCAATGTGAAAT
TACACGGGAAAATCAATAACACGCACTTCCAGTTTCTCTTTGACTTCGGTATGCGGATGAACTTCGGTAA
GTTGGACGGGAAATCCAACCGCCACAACCAACACACGGTGGAATTTGGCGTAGTGGTGCCTACGATTTAT
AACACTTATTACAAATCCGCAGGGACTACCGTGAAGTATTTCCGTCCTTATAGCGTTTATTGGTCTTATG
GGTATTCATTC

>51
ATGATAAAGAAAAATAGAACGCTGTTTCTTAGTCTAGCCCTTTGCGCTAGCATAAGTTATGCCGAAGATG
ATGGAGGGTTTTTCACCGTCGGTTATCAGCTTGGGCAAGTCATGCAAGATGTCCAAAACCCAGGCGGCAC
TAAAAGAGATGAACTCGCAAGAGAGCTTAACGCTGATGTAACGAACAACATTTTAAACAACAACACCGGA
GGCAATGTCGCAGGGGCGTTGAGTAACGCTTTCTCCCAATACCTTTATTCGCTTTTAGGGGCGTATCCAG
AGAAACTCAATGGTAACGATGTGTCTGCGAACGCTCTTTTAGGGGGCGCGGTAGGCAGTGGGACTTGCGC
GGCTGCAGGGACGGCTGGCGGCAATTCTCTTAACACCCAAAGCGCTTGCACCGCTGCGGGCTATTACTGG
CTCCCAAGCCTTTCTGACAGGGTTTTAAGCACGATCGGCAGCCAGACTAACTACGGCACGAACACCAATT
TCCCCAACATGCAACAACAGCTCACCTACTTGAATGCGGCGAATGTGTTTTTTAATGCGATGAATAAGGC
TTTAGAGGCCAAAAATGGAGCTAGTGGAACTAGTGGTGCGACTGGTCAAAATGGTCAAACTTACTCCCCA
CAAGCTATTCAATACCTTCAAGACCAACAAAATATTCTCAATAACGCAGCCAACTTGCTCAAGCAAGATG
AATTGCTCCTAGAAGCTTTCAACTCTGCCGTAGCCGCCAACATTGGGAATAAGGAATTCAATTCAGCCGT
TTTTACAGGTTTGGTGCAAGGCATTATTGATCAATCCCAATCGGTTTATAACGAACTCAATAAAAACCCT
ATTAGCGGGAGCGCATTTAATAGCGCTACAAATGGCCAACTAACTAACCAAGCTAACGCTGTGCAAGGGC
GTGCTAATCAGCTCTCTAACGCTCTTTATAACGCGCAAGTAACTTTGGATAAAATCAATGCGCTCAACAA
TCAGGTTAGAAGCATGCCTTACTTGCCCCAATTCAGAGCCGGGAACAGCCGCGCGACGAATATTTTAAAC
GGGTTTTACACTAAAGTGGGCTATAAGCAATTCTTCGGGAAGAAAAGGAATATCGGTTTGCGCTATTATG
GCTTCTTTTCTTATAATGGAGCGAGCGTGGGCTTTAGATCCACTCAAAATAATGTAGGGTTATACACTTA
TGGGGTGGGGACTGATGTGTTGTATAACATCTTTAGCCGCTCCTATCAAAACCGCTCTGTGGATATGGGC
TTTTTTAGCGGTATCCAATTAGCCGGTGAGACCTTCCAATCCACGCTCAGAGATGACCCCAATGTGAAAT
TGCATGGGAAAATCAATAACACGCACTTCCAGTTCCTCTTTGACTTCGGTATGCGAATGAACTTCGGTAA
GTTGGACGGGAAATCTAACCGCCACAACCAGCACACGGTGGAATTTGGCGTAGTGGTGCCTACGATTTAT
AACACTTATTACAAATCAGCAGGGACTACCGTGAAGTATTTCCGTCCTTATAGCGTTTATTGGTCTTATG
GGTATTCATTC

>52
ATGATAAAGAAAAATAGAACGCTGTTTCTTAGTCTAGCCCTTTGCGCTAGCATAAGTTATGCCGAAGACG
ATGGAGGGTTTTTCACCGTCGGTTATCAGCTCGGGCAAGTCATGCAAGATGTCCAAAACCCAGGCGGCAC
TAAAAGAGACGAACTCGCAAGAGAGCTTAACGCTGATGTAACGAACAACATTTTAAACAACAACACCGGA
GGCAATGTCGCAGGGGCGTTGAGTAACGCTTTCTCCCAATACCTTTATTCGCTTTTGGGGGCGTATCCAG
AGAAACTCAATGGTAACGATGTGTCTGCGAACGCTCTTTTAGGGGGTGCGGTAGGCAGGGGGACTTGCGC
GGCTGCAGGGACGGCTAGCGGCAATTCTCTTAACACCCAAAGTGCTTGCACCGCTGCGGGCTATTACTGG
CTCCCAAGCCTTTCTGACAGGGTTTTAAGCACGATCGGCAGCCAGACTAACTACGGCACGAACACCAATT
TCCCCAACATGCAACAACAGCTCACCTACTTGAATGCGGCGAATGTGTTTTTTAATGCAATGAATAAGGC
TTTAGTGGCCAAAAATGGAACTACTAATAGTGAAGCAACTGGTCAAAATGGTCAAACTTACTCCCAACAA
GCTATTCAATACCTTCAAGACCAACAAAATATTCTCAATAACGCAGCCAACTTGCTCAAGCAAGATGAAT
TGCTCCTAGAAGCTTTCAACTCTGCCGTAGCCGCCAACATTGGGAATAAGGAATTCAATTCAGCCGTTTT
TACAGGTTTGGTGCAAGGCATTATTGATCAATCCCAATCGGTTTATAACGAGCTCAGTAAAAACCCCATT
AGCGGGAGTGCGGTTAATAGCGCTGGGATAAATAGCGACCAAGCTAACGCTGTGCAAGGGCGCGCTAACC
AGCTCTCTAACGCTCTTTATAACGCGCAAGTAACTTTGGATAAAATCAATGCGCTCAACAATCAGGTGAG
GAGCATGCCTTACTTGCCCCAATTCAGAGCCGGGAACAGCCGTTCAACGAATATTTTAAACGGGTTTTAC
ACTAAAGTGGGCTATAAGCAATTCTTCGGGAAGAAAAGGAATATCGGTTTGCGCTATTATGGTTTCTTTT
CTTATAACGGAGCGAGCGTGGGCTTTAGATCCACTCAAAATAATGTAGGGCTATACACTTATGGGGTGGG
GACTGATGTGTTGTATAACATCTTTAGCCGCTCTTATCAAAACCGCTCTGTGGATATGGGCTTTTTTAGC
GGTATCCAATTAGCCGGTGAGACCTTCCAATCCACGCTCAGAGATGACCCCAATGTGAAATTGCATGGGA
AAGTCAATAACACGCACTTCCAGTTTCTCTTTGACTTCGGTATGCGAATGAACTTCGGTAAGTTGGACGG
GAAATCCAACCGCCACAACCAGCACACGGTGGAATTTGGCGTGGTGGTGCCTACGATTTATAACACTTAT
TACAAATCAGCAGGGACTACCGTGAAGTATTTCCGTCCTTATAGCGTTTATTGGTCTTATGGGTATTCAT
TC

>35A
ATGATAAAGAAAAATAGAACGCTGTTTCTTAGTCTAGCCCTTTGCGCTAGCATAAGTTATGCCGAAGATG
ATGGAGGGTTTTTCACCGTCGGTTATCAGCTTGGGCAAGTCATGCAAGATGTCCAAAACCCAGGCGGCAC
TAAAAGAGACGAACTCGCAAGAGAGCTTAACGCTGATGTAACGAACAACATTTTAAACAACAACACCGGA
GGCAATGTCGCAGGGGCGTTGAGTAACGCTTTCTCCCAATACCTTTATTCGCTTTTAGGGGCGTATCCTG
AGAAACTCAATGGTAACGATGTGTCTGCGAACGCTCTTTTAGGGGGTGCGGTAGGCAGTGGGACTTGTGC
GGCTGCAGGGACGGCTGGCGGCAATTCTCTTAACACTCAAAGCGCTTGCACCGCTGCGGGCTATTACTGG
CTCCCAAGCCTTTCTAACAGGGTTTTAAGCACGATCGGCAGCCAGACTAACTACGGCACGAACACCAATT
TCCCCAACATGCAACAACAGCTCACCTACTTGAATGCAGCGAATGTGTTTTTTAATGCGATGAATAAAGC
TTTAGAGGCCAAAAATGGAACTAACGGAGCTAGTGGTGCGACTGGTCAAAATGGTCAAACTTACTCTCAA
AATGCTATTAAATATCTTCAAGGCCAACAAAATATTCTCAATAACGCAGCCAACTTGCTCAAGCAAGATG
AATTGCTCCTAGAAGCTTTCAACTCTGCCGTAGCCGCCAACATTGGGAATAAGGAATTCAATTCAGCCGT
TTTTACAGGTTTGGTGCAAGGCATTATTGATCAATCCCAATCGGTTTATAGCGAGCTCAATAAAAACCCC
ATTAGCGGGAGCGCGTTTAATAACGCTACAAATAACCAACTAACTAACCAAGCTAACGCTGTGCAAGGGC
GCGCTAACCAGCTCTCTAACGCTCTTTATAACGCACAAGTAACTTTGGATAAAATCAATGCGCTCAACAA
TCAGGTTAGAAGCATGCCTTACTTGCCGCAATTCAGAGCCGGGAACAGCCGTTCAACGAATATTTTAAAC
GGGTTTTACACTAAAGTGGGCTATAAGCAATTCTTCGGGAAGAAAAGGAATATCGGTTTGCGTTATTATG
GTTTCTTCTCTTATAACGGAGCGAGCGTGGGCTTTAGATCCACTCAAAATAATGTAGGGTTATACACTTA
TGGGGTGGGGACTGATGTGTTGTATAACATCTTTAGCCGCTCCTATCAAAACCGCTCTGTGGATATGGGC
TTTTTTAGCGGTATCCAATTAGCCGGTGAGACTTTCCAATCCACGCTCAGAGATGACCCCAATGTGAAAT
TGCATGGGAAAGTCAATAACACGCACTTCCAGTTCCTCTTTGACTTCGGTATGCGGATGAACTTCGGTAA
GTTGGATGGGAAATCCAACCGCCACAACCAGCACACGGTGGAATTTGGCGTAGTGGTGCCTACGATTTAT
AACACTTATTACAAATCAGCAGGGACTACCGTGAAGTATTTCCGTCCTTATAGCGTTTATTGGTCTTATG
GGTATTCATTC

>F32
GAATGAATACCCATAAGACCAATAAACGCTATAAGGACGGAAATACTTCACGGTAGTCCCTGCTGATTTG
TAATAAGTGTTATAAATCGTAGGCACCACTACGCCAAATTCCACCGTGTGCTGGTTGTGGCGGTTGGATT
TCCCATCCAACTTACCGAAGTTCATCCGCATACCGAAGTCAAAGAGGAACTGGAAGTGCGTGTTATTGAC
TTTCCCATGCAATTTCACATTGGGGTCATCTCTGAGCGTGGATTGGAAGGTTTCACCGGCTAATTGGATA
CCGTTAAAAAAGCCCATATCCACAGAGCGGTTTTGATAGGAGCGGCTAAAGATGTTATACAACACATCAG
TCCCCACCCCATAAGTGTATAACCCTACATTATTTTGAGTGGATCTAAAGCCCACGCTCGCTCCGTTATA
AGAAAAGAAACCATAATAGCGCAAACCGATATTCCTTTTCTTCCCGAAGAATTGCTTATAGCCCACTTTA
GTGTAAAACCCGTTTAAAATATTCGTTGAACGGCTGTTCCCGGCCCTGAATTGGGGCAAGTAAGGCATGC
TTTTCACCTGATTATTGAGCGCATTGATTTTATCCAAAGTTACTTGCGCGTTATAAAGAGCGTTAGAGAG
CTGATTAGCGCGCCCTTGCACAGCGTTAGCTTGGTTAGTTAGTTGGTTATTTGTAGCGTTATTAAACGCA
CTCCCGCTAATGGGGTTTTTATTGAGTTCGTTATAAACCGATTGGGATTGATCGATAATGCCTTGCACCA
AACCTGTAAAAACGGCTGAATTGAATTCCTTATTCCCAATGTTGGCGGCTACGGCAGAGTTGAAAGCTTC
TAGGAGCAATTCATCTTGCTTGAGCAAGTTGGCTGCGTTATTGAGAATATGTTGTTGGTCTTGAAGGTAT
TGAATAGCTTGTGAAGAGTAAGTTTGACCATTTGAACCAGTCGCACCACTAGTTCCATTTTTGGTCTCTA
AAGCCTTATTCATCGCATTAAAAAACACATTCGCCGCATTCAAGTAGGTGAGCTGTTGTTGCATGTTGGG
GAAATTGGTGTCCGTGCCGTAGTTAGTCTGGCTACCGATCGTGCTTAAAACCCTGTTAGAAAGGCTTGGG
AGCCAGTAATAGCCCGCAGCGGTGCAAGCGCTTTGGGTGTTAAGAGAATTGCTGCCAGCCGTCCCTGCAG
CCGCACAAGTCCCACTGCCTACCGCACCCCCTAAAAGAGCGTTCGCAGACACATCGTTACCATTGAGTTT
CTCTGGATACGCCCCCAAAAGCGAATAAAGGTATTGGGAGAAAGCGTTACTCAACGCCCCTGCGACATTG
CCTCCGGTGTTGTTGCCTAAAATGTTGTTCGTTACACCAGCGTTAAGCTCTCTTTCGAGTTCATCTCTTT
TAGTGCCGCCTGGGTTTTGGACATCTTGCATGACTTGCCCGAGCTGATAACCGACGGTGAAAAACCCTCC
ATCATCTTCGGCATAACTTATGCTAGCGCAAAGGGCTAGACTAAGAAACAGCGTTCTATTTTTCTTTATC
AT

>F16
ATGATAAAGAAAAATAAAACGCTGTTTCTTAGTCTAGCCCTTTGCGCTAGCATAAGTTATGCCGAAGATG
ATGGAGGGTTTTTCACCGTCGGTTATCAGCTCGGGCAAGTCATGCAAGATGTCCAAAACCCAGGCGGCAC
TAAAAGAGACGAACTCGCAAGAGAGCTTAACGCTGGTGTAACGAACAACATTTTAAACAACAACACCGGA
GGCAATGTCGCAGGGGCGTTGAGTAACGCTTTCTCCCAATACCTTTATTCGCTTTTAGGGGCGTATCCCG
AGAAACTCAATGGTAACGATGTGTCTGCGAACGCTCTTTTAGGGGGTGCGGTAGGCAGTGGGACTTGCGC
GGCTGCAGGGACGGCTGGCGGCAACTCTCTTAACACTCAAAGCGCTTGCACCGCTGCGGGCTATTACTGG
CTCCCTAGCCTTTCTGATAGGGTTTTAAGCACGATCGGCAGCCAGACTAACTACGGCACGGACACCAATT
TCCCCAACATGCAACAACAGCTCACCTACTTGAATGCGGCGAATGTGTTTTTTAATGCGATGAATAAGGC
TTTAGAGACCAAAAGTGGAACTGGTGGTGCGACTGGTTCAAATGGTCAAACTTACTCCCAACAAGCTATT
CAATACCTTCAAGGCCAACAAAATATTCTCAATAACGCAGCCAACTTGCTCAAGCAAGATGAATTGCTCC
TAGAAGCTTTCAACTCTGCCGTAGCCGCCAACATTGGGAATAAGGAATTCAATTCAGCCGTTTTTACAGG
TTTGGTGCAAGGCATTATTGATCAATCCCAATCGGTTTATAACGAACTCAGTAAAAACCCCATTAGCGGG
AGCGCGGTTAATAGCGCTGGGATAAATAACAACCAAGCTAACGCTGTGCAAGGGCGCGCTAGCCAGCTCT
CTAACGCTCTTTATAATGCGCAAGTAACTTTGGATAAAATCAATGCGCTCAACAATCAGGTTAGAAGCAT
GCCTTACTTGCCCCAATTCAGAGCCGGGAACAGCCGTTCAACGAATATTTTAAACGGGTTTTACACTAAA
GTGGGCTATAAGCAATTCTTCGGGAAGAAAAGGAATATCGGTTTGCGCTATTATGGTTTCTTTTCTTATA
ACGGAGCGAGCGTGGGCTTTAGATCCACTCAAAATAATGTAGGGTTATACACTTATGGGGTGGGGACTGA
TGTGTTGTATAACATCTTTAGCCGCTCCTATCAAAACCGCTCTGTGGATATGGGCTTTTTTAGCGGTATC
CAATTAGCCGGTGAGACTTTCCAATCCACGCTCAGAGATGACCCCAATGTGAAATTGCATGGGAAAGTCA
ATAACACGCACTTCCAGTTCCTCTTTGACTTCGGTATGCGGATGAACTTCGGTAAGTTGGATGGGAAATC
CAACCGCCACAACCAACACACGGTGGAATTTGGCGTAGTGGTGCCTACGATTTATAACACTTATTACAAA
TCAGCAGGGACTACCGTGAAGTATTTCCGTCCTTATAGCGTTTATTGGTCTTATGGGTATTCATTC

>F30
GAATGAATACCCATAAGACCAATAAACGCTATAAGGACGGAAATACTTCACGGTAGTCCCTGCTGATTTG
TAATAAGTGTTATAAATCGTAGGCACCACTACGCCAAATTCCACCGTGTGCTGGTTGTGGCGGTTGGATT
TCCCATCCAACTTACCGAAGTTCATCCGCATACCGAAGTCAAAGAGGAACTGGAAGTGCGTGTTATTGAC
TTTCCCATGCAATTTCACATTGGGATCATCTCTGAGCGTGGATTGGAAGGTCTCACCGGCTAATTGGATA
CCGCTAAAAAAGCCCATATCCACAGAGCGGTTTTGATAGGAGCGGCTAAAGATGTTATACAACACATCAG
TCCCCACCCCATAAGTGTATAACCCTACATTATTTTGAGTGGATCTAAAGCCCACGCTCGCTCCGTTATA
AGAAAAGAAACCATAATAGCGCAAACCGATATTCCTTTTCTTCCCGAAGAATTGCTTATAGCCCACTTTA
GTGTAAAACCCGTTTAAAATGTTCGTTGAACGGCTGTTCCCGGCTCTGAATTGGGGCAAGTAAGGCATGC
TTCTAACCTGATTATTGAGCGCATTGATTTTATCCAAAGTTACTTGCGCGTTATAAAGAGCGTTAGAGAG
CTGATTGGCGCGCCCTTGCACAGCGTTAGCTTGGTTGCTATCTATCCCAGCGCCATTAACCGCACTCCCG
CTAATGGGGTTTTTATTGAGTTCGTTATAAACCGATTGGGATTGATCAATAATGCCTTGCACCAAACCTG
TAAAAACGGCTGAATTGAATTCCTTATTCCCAATGTTGGCGGCTACGGCAGAGTTGAAAGCTTCTAAAAG
CAATTCATCTTGCTTGAGCAAGTTGGCTGCGTTATTGAGAATATTTTGTTGGCCTTGAAGGTATTGAATA
GCTTGTTGAGAGTAAGCTTGACCATTTGAACCAGTCGCACTACTAGTTCCATGTTTGACCTCTAAAGCCT
TATTCATCGCATTAAAAAACACGTTCGCCGCATTCAAGTAGGTGAGCTGTTGTTGCATGTTGGGGAAATT
GGTGTCCGTGCCGTAGTTAGTCTGGCTGCCGATCGTGCTTAAAACCCTATTAGAAAGGCTAGGGAGCCAA
TAATAGCCCGCAGCGGTGCAAGCGCTTTGAGTGTTAAGAGAGCTGCCACCAGCCGTCCCTGCAGCCGCGC
AAGTCCCACTGCCTACCGCACCCCCTAAAAGAGCGTTCGCAGACACATCGTTACCATTGAGTTTCTCGGG
ATACGCCCCCAAAAGCGAATAAAGGTATTGGGAGAAAGCGTTACTCAACGCCCCTGCGACATTGCCTCCG
GTGTTGTTGCCTAAAATGTTGTTCGTTACACCAGCGTTAAGCTCTCTTTCGAGTTCGTCTCTTTTAGTGC
CTCCTGGGTTTTGGACATCTTGCATGACTTGCCCAAGCTGATAACCGACGGTGAAAAACCCTCCATCGTC
TTCGGCATAACTTATGCTAGCGCAAAGGGCTAGACTAAGAAACAGCGTTCTATTTTTCTTCATCAT

>83
ATGATAAAGAAAAATAGAACGCTGTTTCTTAGTCTAGCCCTTTGTGCTAGCATAAGTTATGCCGAAGACG
ATGGAGGGTTTTTCACCGTCGGTTATCAGCTCGGGCAGGTCATGCAAGATGTCCAAAACCCAGGCGGCAC
TAAAAGAGATGAACTCGCAAGAGAGCTTAACGCTGATGTAACGAACAACATTTTAAACAACAACACCGGA
GGCAATGTCGCAGGGGCGTTGAGTAACGCTTTCTCCCAATACCTTTATTCGCTTTTAGGGGCGTATCCCG
AGAAACTCAGTGATAACGATGTGTCTGCGAACGCTCTTTTAGGGGGTGCGGTAGGCAGTGGGACTTGCGC
GGCTGCAGGGACGGCTGGGGGCAATTCTCTTAACACTCAAAGCGCTTGCACCGCTGCGGGCTATTACTGG
CTCCCAAGCCTTTCTAACAGGGTTTTAAGCACGATCGGCAGCCAGACTAACTACGGCACGAACACCAATT
TCCCCAACATGCAACAACAGCTCACCTACTTGAATGCGGCGAATGTGTTTTTTAATGCGATGAATAAGGC
TTTAGAGGCCAAAAATGGAACTAATGGAACTAGTGGTGCGACTGGTTCAAATGGTCAAACTTACCCTCAA
AATGCTATTCAATACCTTCAAGACCAACAAACTATTCTCAATAATGCAGCCAACTTGCTCAAGCAAGATG
AATTGCTCCTAGAAGCTTTCAACTCTGCCGTAGCCGCCAACATTGGGAATAAGGAATTCAATTCAGCCGT
TTTTACAGGTTTGGTGCAAGGCATTATTGATCAATCCCAATCAGTTTATAACGAACTCAGTAAAAACCCC
ATTAGCGGGAGTGCGTTTAATAACGCTGCAAATAATCAACTAACTAACCAAGCTAACGCTGTGCAAGGGC
GTGCTAACCAGCTCTCTAACGCTCTTTATAATGCGCAAGTAACTTTGGATAAAATCAATACGCTCAACAA
TCAGGTTAGAAGCATGCCTTACTTGCCCCAATTCAGAGCCGGGAACAGCCGTTCAACGAACATTTTAAAC
GGGTTTTACACTAAAGTGGGCTATAAGCAATTCTTCGGGAAGAAAAGGAATATCGGTTTGCGCTATTATG
GTTTCTTTTCTTATAACGGAGCGAGCGTGGGCTTTAGATCCACTCAAAATAATGTAGGGTTATACACTTA
TGGGGTGGGGACTGATGTGTTGTATAACATCTTTAGCCGCTCCTATCAAAACCGCTCTGTGGATATGGGC
TTTTTTAGCGGTATCCAATTAGCCGGTGAGACCTTCCAATCCACGCTCAGAGATGACCCCAATGTGAAAT
TGCATGGGAAAGTCAATAACACGCACTTCCAGTTCCTCTTTGACTTCGGTATGCGGATGAACTTCGGTAA
GTTGGACGGGAAATCCAACCGCCACAACCAGCACACGGTGGAATTTGGCGTCGTGGTGCCTACGATTTAT
AACACTTATTACAAATCAGCAGGGACTACCGTGAAGTATTTCCGTCCTTATAGCGTTTATTGGTCTTATG
GGTATTCATTC

>SNT49
ATGATAAAGAAGAATAGAACGCTGTTTCTTAGTCTAGCCCTTTGCGCTAGCATAAGTTATGCCGAAGATG
ATGGAGGGTTTTTCACCGTCGGTTATCAGCTCGGGCAAGTCATGCAAGATGTCCAAAACCCAGGCGGCGC
TAAAAGCGACGAACTCGCTAGAGAGCTTAACGCTGATGTAACGAACAACATTTTAAACAACAACACCGGA
GGCAATGTCGCAGGGGCGTTGAGTAACGCTTTCTCCCAATACCTTTATTCGCTTTTAGGGGCGTATCCCA
CGAAACTCAATGGTAGCGATGTGTCTGCGAACGCTCTTTTAAGTGGTGCGGTAGGCAGTGGGACTTGCGC
GGCTGCAGGGACGGCTGGTAGCAGCTCTCTTAACACTCAAAGCGCTTGCACCGCTGCGGGCTATTACTGG
CTCCCTAGCTTGACTGACAGGGTTTTAAGCACGATCGGCAGCCAGACCAACTACGGCACGAACACCAATT
TCCCCAACATGCAACAACAGCTCACCTACTTGAATGCGGCGAATGTGTTTTTTAATGCGATGAATAAGGC
TTTAGAGGCTAAGAATAGAACTAGTAGTAATGCTAGTGGAACTAGTGGTGCGACTGGTTCAGATGGTCAA
ACTTACTCTCAAAATGCTATCCAATACCTTCAAGGCCAACAAAATATCCTCAATAACGCAGCGAACTTGC
TCAAGCAAGATGAATTGCTCTTAGAAGCTTTCAACTCTGCCGTAGCCGCCAACATTGGGAATAAGGAATT
CAATTCAGCCGCTTTTACAGGTTTGGTGCAAGGCATTATTGATCAATCCCAATTGGTTTATAACGAACTC
ACTAAAAACACCATTAGCGGGAGCGCGGTTGATAGCGCTGGGATAAACTCCAACCAAGCTAACGCTGTGC
AAGGGCGCGCCAGTCAGCTCCCTAACGCTCTTTATAACGCGCAAGTCACTTTGGATAAAATCACTGCGCT
CAACAATCAGGTAAAAAGCATGCCTTACTTGCCCCAATTCAGAGCTGGGAACAGCCGTTCAACGAATATT
TTAAACGGGTTTTACACCAAAATAGGCTATAAGCAGTTCTTCGGGAAGAAAAGGAATATCGGTTTGCGCT
ATTATGGTTTCTTTTCTTATAACGGAGCGAGCGTGGGCTTTAGATCCACTCAAAATAATGTAGGGTTATA
CACTTATGGGGTGGGGACTGATGTGTTGTATAATATCTTTAGCCGCTCCTATCAAAACCGCTCTGTGGAT
ATGGGCTTTTTTAGCGGTATCCAATTGGCCGGTGAGACCTTCCAATCCACGCTCAGAGACGACCCCAATG
TGAAATTGCATGGGAAAATCAATAACACGCACTTCCAGTTCCTCTTTGACTTCGGTATGCGGATGAACTT
CGGTAAGTTGGACGGGAAATCCAACCGCCACAACCAGCACACGGTGGAATTTGGCGTAGTGGTGCCTACG
ATTTATAACACTTATTACAAATCAGCAGGGACTACCGTGAAGTATTTCCGTCCTTATAGCGTTTATTGGT
CTTATGGGTATTCATTC

>India7
ATGATAAAGAAAAATAGAACGCTGTTTCTTAGTCTAGCCCTTTGCGCTAGCATAAGTTATGCCGAAGATG
ATGGAGGGTTTTTCACCGTCGGTTATCAGCTCGGACAAGTCATGCAAGATGTCCAAAACCCAGGCGGCGC
TAAAAGCGACGAACTCGCCAGAGAGCTTAACGCTGATGTAACGAACAACATTTTAAACAACAACACCGGA
GGCAATGTCGCGGGGGCGTTGAGTAACGCTTTCTCCCAATACCTTTATTCGCTTTTAGGGGCGTATCCCA
CGAAACTCAATAGTAGCGATGTGTCTGCGAACGCTCTTTTAAGTGGTGCGGTAGGCAGTGGGACTTGCGC
GGCTGCAGGGACGGCCGGTGGCACATCCCTTAACTCTCAAAGCGCTTGCACCGCTGCGGGCTATTACTGG
CTCCCTAGCTTGACTGATAGGATTTTAAGCACGATCGGCAGCCAGACTAACTACGGCACGAACACCAATT
TCCCCAACATGCAACAACAGCTCACCTACTTGAACGCGGGGAATGTGTTTTTTAACGCGATGAATAAGGC
TTTAGAGGCTAAGAATGGAACTGGTAGTAATGCTAATGGTGCGACTGGTTCAAATGGTCAAACTTACTCT
CAACAAGCCATCCAATACCTTCAAGGCCAACAAAATATTCTCAATAACGCAGCGAACTTGCTCAAGCAAG
ATGAATTGCTCTTAGAAGCTTTCAACTCTGCCGTAGCCGCCAACATTGGGAATAAGGAATTCAATTCAGC
CGCTTTTACAGGTTTGGTGCAAGGCATTATTGATCAATCCCAATTGGTTTATAACGAGCTCACTAAAAAC
ACCATTAGCGGGAGCGCGGTTAATAACGCTGGGATAAATTCCAACCAAGCTAACGCTGTGCAAGGGCGCG
CTAGTCAGCTCCCTAACGCTCTTTATAACGCGCAAGTCACTTTGGATAAAATCACTGCGCTCAACAATCA
GGTAAAAAGCATGCCTTACTTGCCCCAATTCAGGGCCGGGAACAGCCGTTCAACGAACATTTTAAACGGG
TTTTACACCAAAATAGGCTATAAGCAATTCTTCGGGAAGAAAAGGAATATCGGTTTGCGCTATTATGGTT
TCTTTTCTTATAACGGAGCGAGCGTGGGCTTTAGATCCACTCAAAATAATGTAGGGTTATACACTTATGG
GGTGGGGACTGATGTGTTGTATAACATCTTTAGCCGCTCCTATCAAAACCGCTCTGTGGATATGGGCTTT
TTTAGCGGTATCCAATTAGCCGGTGAGACCTTCCAATCCACGCTCAGAGATGATCCCAATGTGAAATTGC
ATGGGAAAATCAATAACACGCACTTCCAGTTCCTCTTTGACTTCGGTATGAGGATGAACTTCGGTAAGTT
GGACGGGAAATCCAACCGCCACAACCAGCACACGGTGGAATTTGGCGTAGTGGTGCCTACGATTTATAAC
ACTTATTACAAATCCGCAGGGACTACCGTGAAGTATTTCCGTCCTTATAGCGTTTATTGGTCTTATGGGT
ATTCATTC

>J99
GAATGAATACCCATAAGACCAATAAACGCTATAAGGACGGAAATACTTCACGGTAGTCCCTGCTGATTTG
TAATAAGTGTTATAAATCGTAGGCACTACTACGCCAAATTCCACCGTGTGCTGGTTGTGGCGGTTGGATT
TCCCGTCCAACTTACCGAAGTTCATTCTCATACCGAAGTCAAAGAGGAACTGGAAGTGCGTGTTATTGAT
TTTCCCATGCAATTTCACATTGGGGTCATCTCTGAGCGTGGATTGGAAGGTCTCACCGGCTAATTGGATA
CCGCTAAAAAAGCCCATATCCACAGAGCGGTTTTGATAGGAGCGGCTAAAGATGTTATACAACACATCAG
TCCCCACCCCATAAGTGTATAACCCTACATTATTTTGAGTGGATCTAAAGCCCACGCTCGCTCCGTTATA
AGAAAAGAAACCATAATAGCGCAAACCGATATTCCTTTTCTTCCCGAAGAATTGCTTATAGCCCACTTTA
GTGTAAAACCCGTTTAAAATATTCGTTGCACGGCTGTTCCCGGCTCTGAATTGGGGCAAGTAAGGCATGC
TTCTCACCTGATTGTTGAGCGCGTTGATTTTATCCAAAGTTACTTGCACGTTATAAAGAGCGTTAGGGAG
CTGACTAGCACGCCCTTGCACAGCGTTAGCTTGGTTGGAGTTTATCCCAGCGTTATTAACCGCGCTCCCG
CTAATGGTGTTTTTAGTGAGCTCGTTATAAACCAATTGAGATTGATCAATAATGCCTTGCACCAAACCTG
TAAAAGCGGCTGAATTGAATTCCTTATTCCCAATGTTAGCAGCTACGGCAGAGTTGAAAGCTTCTAGGAG
CAATTCATCTTGCTTGAGCAAGTTCGCTGCGTTATTTAAGATATTTTGTTGGCCTTGAAGGTATTGAATA
GCTTGTTGAGAGTAAGTTTGACCATCTGAACCAGTCGCACCGCTAGTGCTACTAGTGCTATTAGCAGTAG
CAGTCCCATTCTTCTCTAAAGCCTTATTCATCGCATTAAAAAACACATTCCCCGCATTCAAGTAGGTGAG
CTGTTGTTGCATGTTGGGGAAATTGGTGTTCGTGCCGTAGTTAGTCTGGCTGCCGATCGTGCTTAAAATC
CTATCAGTCAAGCTAGGGAGCCAGTAATAGCCCGCAGCGGTGCAAGCGCTTTGAGTGTTAAGAGTTGTGC
CACCAGCCGTCCCTGCAGCCGCGCAAGTCCCACTGCCTACCGCACCACTTAAAAGAGCGTTCGCAGACAC
GTCGTTACCATTGAGTTTCGTGGGATACGCCCCTAAAAGCGAATAAAGGTATTGGGAGAAAGCGTTACTC
AACGCCCCTGCGACATTGCCTCCGGTGTTGTTGTTTAAAATGTTGTTCGTTACATCAGCGTTAAGCTCTC
TGGCGAGTTCGTCGCTTTTAGCGCCGCCTGGGTTTTGGACATCTTGCATGACCTGCCCAAGCTGATAACC
GACGGTGAAAAACCCTCCATCATCTTCGGCATAACTTATGCTAGCGCAAAGGGCTAGACTAAGAAACAGC
GTTCTATTCTTCTTTATCAT

>908
ATGATAAAGAAGAATAGAACGCTGTTTCTTAGTCTAGCCCTTTGCGCTAGCATAAGTTATGCCGAAGACG
ATGGAGGGTTTTTCACCGTCGGTTATCAGCTCGGACAGGTCATGCAAGATGTCCAAAACCCAGGCGGCGC
TAAAAGCGACGAACTCGCCAGAGAGCTTAACGCTGATGTAACGAACAACATTTTAAACAACAACACCGGA
GGCAATGTCGCAGGGGCGTTGAGTAACGCTTTCTCCCAATACCTTTATTCGCTTTTAGGGGCTTACCCCA
CGAAACTCAATGGTAACGACGTGTCTGCGAACGCTCTTTTACAAGGTGCGGTAGGCAGTGGGATTTGCGC
GGCTGCAGGGACGGCTAATAGCAGCTCTCTTGATAATAGCCAAAGCGCTTGTACCGCTGCGGGCTATTAC
TGGCTCCCTAGCTTGACTGACAAGATTTTAAGCACGATCGGCAGCCAGACCAACTACGGCACGAACACCA
ATTTCCCTAACATGCAACAACAGCTCACCTACTTGAACGCGGGGAATGTGTTTTTTAACGCGATGAATAA
GGCTTTAGAGGCTAAGAATGGAACTGCTACTAATAGCGGTGCGACTGGTTCAGATGGTCAAACTTACTCC
ACACAAGCCATTCAATACCTTCAAAACCAACAAAATATCCTCAATAACGCAGCGAACTTGCTCAAGCAAG
ACGAATTGCTTTTAGAAGCTTTCAACTCTACCGTAGCCGCCAACATTGGGAATAAGGAATTCAATTCAGC
CGCTTTTACAGGTTTGGTGCAAGGCATTATTGATCAATCTCAAGCGGTTTATAACGAGCTCACTAAAAAC
ACCATTAGCGGGAGCGCGGTTAATAGCGCTGGGATAAATTCCAACCAAGCTAACGCTGTGCAAGGGCGCG
CCAGTCAGCTCCCTAACGCTCTTTATAACGCGCAAGTAACTTTGAATAAGATCAACGCGCTCAACAATCA
AGTTAGAAGCATGCCTTATTTGCCCCAATTCAGAGCCGGTAACAGCCGTTCAACGAATATCATGAACGGG
TTTTACACCAAAATAGGCTACAAGCAATTCTTCGGGAAGAAAAGGAATATCGGTTTGCGCTATTATGGCT
TCTTCTCTTATAATGGGGCGAGCGTGGGCTTTAGATCCACTCAAAACAGCGTAGGGTTATACACTTATGG
GGTGGGAACTGATGTGTTGTATAACATCTTTAGCCGATCCTATCAAAACCGCTCTGTGGATATGGGCTTT
TTTAGCGGTATCCAATTAGCCGGCGAGACCGTCCAATCCACGCTCAGAGATGACCCCAATGTGAAATTGC
ATGGGAAAATCAATAACACGCACTTCCAGTTCCTCTTTGACTTCGGTATGAGGATGAACTTCGGTAAGTT
GGACGGGAAATCCAACCGCCACAACCAGCACACGGTGGAATTTGGCGTGGTGGTGCCTACGATTTATAAC
ACTTATTACAAATCCGCAGGGACTACCGTGAAGTATTTCCGTCCTTATAGCGTTTATTGGTCTTATGGGT
ATTCATTC

>PeCan18
ATGATAAAGAAGAATAGAACGCTGTTTCTTAGTCTAGCCCTTTGCGCTAGCATAAGTTATGCCGAAGACG
ATGGAGGGTTTTTCACCGTCGGTTATCAGCTTGGGCAGGTTATGCAAGATGTCCAAAACCCAGGCGGCGC
TAAGGCCGACGAACTCGCCAGAGAGCTTAACGCTGATGTAACGAACAACATTTTAAACAACAACACCGGA
GGCAATGTCGCAGGGGCGTTGAGTAACGCTTTCTCCCAATACCTTTATTCGCTTTTAGGGGCGTATCCCA
CGAAACTCAATAGTAACGATGTGTCTGCGAACGCTCTTTTAGGGGGTGCGGTAGGCAGTGGGACTTGCGC
GGCTGCAGGGACGGCTGGTGGCTCAACTCTTAACACTCAAAGCGCTTGCACCGCTGCGGGCTATTACTGG
CTCCCTAGCTTGACTGATAGGATTTTAAGCACGATCGGCAGCCAGACTAACTACGGCACGAACACCAATT
TCCCCAACATGCAACAACAGCTCACCTACTTGAACGCGGGGAATGTGTTTTTTAACGCGATGAATAAGGC
TTTAGAGGCTAAGAATGGGACTGCTACTACTAGTGGCACTAGCGGTGCGACTGGTTCAGATGGTCAAACT
TACTCCACACAAGCTATCCAATACCTTCAAGGCCAACAAAATATCTTAAATAACGCAGCGAACTTGCTCA
AGCAAGATGAATTGCTCTTAGAAGCTTTCAACTCTGCCGTAGCCGCCAACATTGGGAATAAGGAATTCAA
TTCGGCCGTTTTTACAGGTTTGGTGCAAGGCATCATTGATCAATCTCAAGCGGTTTATAACGAGCTCACT
AAAAACACCATTAGCGGGAGCGCGGTTAATAACGCTGGGATAAATTCCAACCAAGCTAACGCCGTGCAAG
GGCGCGCTAGTCAGCTCCCTAACGCTCTTTATAACGCGCAAGTAACTTTGGATAAAATCAATGCGCTCAA
CAATCAGGTGAGAAGCATGCCTTACTTGCCCCAATTCAGAGCCGGGAACAGCCGTTCAACGAATATTTTG
AACGGGTTTTACACCAAAATAGGCTATAAGCAATTCTTTGGGAAGAAAAGGAATATCGGTTTGCGCTATT
ATGGTTTCTTTTCTTATAACGGAGCGAGCGTGGGCTTTAGATCCACTCAAAACAGCGTAGGGTTATACAC
TTATGGGGTGGGAACTGATGTGTTGTATAACATCTTTAGCCGCTCCTATCAAAACCGCTCTGTGGATATG
GGCTTTTTTAGCGGTATCCAATTAGCCGGTGAGACCTTCCAATCCACGCTCAGAGATGATCCCAATGTGA
AATTGCATGGGAAAATCAATAACACGCACTTCCAGTTCCTCTTTGACTTCGGTATGAGGATGAACTTCGG
TAAGTTAGACGGGAAATCCAACCGCCACAACCAGCACACGGTGGAATTTGGCGTGGTGGTGCCTACGATT
TATAACACTTATTACAAATCAGCAGGGACTACCGTGAAGTATTTCCGTCCTTATAGCGTTTATTGGTCTT
ATGGGTATTCATTC

>2017
ATGATAAAGAAGAATAGAACGCTGTTTCTTAGTCTAGCCCTTTGCGCTAGCATAAGTTATGCCGAAGACG
ATGGAGGGTTTTTCACCGTCGGTTATCAGCTCGGACAGGTCATGCAAGATGTCCAAAACCCAGGCGGCGC
TAAAAGCGACGAACTCGCCAGAGAGCTTAACGCTGATGTAACGAACAACATTTTAAACAACAACACCGGA
GGCAATGTCGCAGGGGCGTTGAGTAACGCTTTCTCCCAATACCTTTATTCGCTTTTAGGGGCTTACCCCA
CGAAACTCAATGGTAACGACGTGTCTGCGAACGCTCTTTTACAAGGTGCGGTAGGCAGTGGGACTTGCGC
GGCTGCAGGGACGGCTAATAGCAGCTCTCTTGATAATAGCCAAAGTGCTTGTACCGCTGCGGGCTATTAC
TGGCTCCCTAGCTTGACTGACAAGATTTTAAGCACGATCGGCAGCCAGACCAACTACGGCACGAACACCA
ATTTCCCTAACATGCAACAACAGCTCACCTACTTGAACGCGGGGAATGTGTTTTTTAACGCGATGAATAA
GGCTTTAGAGGCTAAGAATGGAACTGCTACTAATAGCGGTGCGACTGGTTCAGATGGTCAAACTTACTCC
ACACAAGCCATTCAATACCTTCAAAACCAACAAAATATCCTCAATAACGCAGCGAACTTGCTCAAGCAAG
ACGAATTGCTTTTAGAAGCTTTCAACTCTACCGTAGCCGCCAACATTGGGAATAAGGAATTCAATTCAGC
CGCTTTTACAGGTTTGGTGCAAGGCATTATTGATCAATCTCAAGCGGTTTATAACGAGCTCACTAAAAAC
ACCATTAGCGGGAGCGCGGTTAATAGCGCTGGGATAAATTCCAACCAAGCTAACGCTGTGCAAGGGCGCG
CCAGTCAGCTCCCTAACGCTCTTTATAACGCGCAAGTAACTTTGAATAAGATCAACGCGCTCAACAATCA
AGTTAGAAGCATGCCTTATTTGCCCCAATTCAGAGCCGGTAACAGCCGTTCAACGAATATCATGAACGGG
TTTTACACCAAAATAGGCTACAAGCAATTCTTCGGGAAGAAAAGGAATATCGGTTTGCGCTATTATGGCT
TCTTCTCTTATAATGGGGCGAGCGTGGGCTTTAGATCCACTCAAAACAGCGTAGGGTTATACACTTATGG
GGTGGGAACTGATGTGTTGTATAACATCTTTAGCCGATCCTATCAAAACCGCTCTGTGGATATGGGCTTT
TTTAGCGGTATCCAATTAGCCGGCGAGACCGTCCAATCCACGCTCAGAGATGACCCCAATGTGAAATTGC
ATGGGAAAATCAATAACACGCACTTCCAGTTCCTCTTTGACTTCGGTATGAGGATGAACTTCGGTAAGTT
GGACGGGAAATCCAACCGCCACAACCAGCACACGGTGGAATTTGGCGTGGTGGTGCCTACGATTTATAAC
ACTTATTACAAATCCGCAGGGACTACCGTGAAGTATTTCCGTCCTTATAGCGTTTATTGGTCTTATGGGT
ATTCATTC

>2018
ATGATAAAGAAGAATAGAACGCTGTTTCTTAGTCTAGCCCTTTGCGCTAGCATAAGTTATGCCGAAGACG
ATGGAGGGTTTTTCACCGTCGGTTATCAGCTCGGACAGGTCATGCAAGATGTCCAAAACCCAGGCGGCGC
TAAAAGCGACGAACTCGCCAGAGAGCTTAACGCTGATGTAACGAACAACATTTTAAACAACAACACCGGA
GGCAATGTCGCAGGGGCGTTGAGTAACGCTTTCTCCCAATACCTTTATTCGCTTTTAGGGGCTTACCCCA
CGAAACTCAATGGTAACGACGTGTCTGCGAACGCTCTTTTACAAGGTGCGGTAGGCAGTGGGACTTGCGC
GGCTGCAGGGACGGCTAATAGCAGCTCTCTTGATAATAGCCAAAGTGCTTGTACCGCTGCGGGCTATTAC
TGGCTCCCTAGCTTGACTGACAAGATTTTAAGCACGATCGGCAGCCAGACCAACTACGGCACGAACACCA
ATTTCCCTAACATGCAACAACAGCTCACCTACTTGAACGCGGGGAATGTGTTTTTTAACGCGATGAATAA
GGCTTTAGAGGCTAAGAATGGAACTGCTACTAATAGCGGTGCGACTGGTTCAGATGGTCAAACTTACTCC
ACACAAGCCATTCAATACCTTCAAAACCAACAAAATATCCTCAATAACGCAGCGAACTTGCTCAAGCAAG
ACGAATTGCTTTTAGAAGCTTTCAACTCTACCGTAGCCGCCAACATTGGGAATAAGGAATTCAATTCAGC
CGCTTTTACAGGTTTGGTGCAAGGCATTATTGATCAATCTCAAGCGGTTTATAACGAGCTCACTAAAAAC
ACCATTAGCGGGAGCGCGGTTAATAGCGCTGGGATAAATTCCAACCAAGCTAACGCTGTGCAAGGGCGCG
CCAGTCAGCTCCCTAACGCTCTTTATAACGCGCAAGTAACTTTGAATAAGATCAACGCGCTCAACAATCA
AGTTAGAAGCATGCCTTATTTGCCCCAATTCAGAGCCGGTAACAGCCGTTCAACGAATATCATGAACGGG
TTTTACACCAAAATAGGCTACAAGCAATTCTTCGGGAAGAAAAGGAATATCGGTTTGCGCTATTATGGCT
TCTTCTCTTATAATGGGGCGAGCGTGGGCTTTAGATCCACTCAAAACAGCGTAGGGTTATACACTTATGG
GGTGGGAACTGATGTGTTGTATAACATCTTTAGCCGATCCTATCAAAACCGCTCTGTGGATATGGGCTTT
TTTAGCGGTATCCAATTAGCCGGCGAGACCGTCCAATCCACGCTCAGAGATGACCCCAATGTGAAATTGC
ATGGGAAAATCAATAACACGCACTTCCAGTTCCTCTTTGACTTCGGTATGAGGATGAACTTCGGTAAGTT
GGACGGGAAATCCAACCGCCACAACCAGCACACGGTGGAATTTGGCGTGGTGGTGCCTACGATTTATAAC
ACTTATTACAAATCCGCAGGGACTACCGTGAAGTATTTCCGTCCTTATAGCGTTTATTGGTCTTATGGGT
ATTCATTC

>Gambia94/24
ATGATAAAGAAAAATAGAACGCTGTTTCTTAGTCTAGCCCTTTGTGCTAGCATAAGTTATGCCGAAGACG
ATGGAGGGTTTTTCACCGTCGGTTATCAGCTCGGACAAGTCATGCAAGATGTCCAAAACCCAGGCGGCGC
TAAAAGCGACGAACTCGCCAGAGAGCTTAACGCTGATGTAACGAACAACATTTTAAACAACAACACCGGA
GGCAATGTCGCAGGGGCGTTGAGTAACGCTTTCTCCCAATACCTTTATTCGCTTTTGGGGGCTTACCCCA
CGAAACTCAATGGTAACGACGTGTCTGCGAACGCTCTTTTACAGGGTGCGGTAGGCAGTGGGACTTGCGC
GGCTGCAGGGACGGCTAATAGCAGCTCTCTTGATAATAGCCAAAGCGCTTGCACCGCTGCGGGCTATTAT
TGGCTCCCTAGCTTGACTGATAGGATTTTAAGCACGATCGGCAGCCAAACCAACTACGGCACGAACACCA
ATTTCCCTAACATGCAACAACAGCTCACCTACTTGAACGCGGGGAACGTGTTTTTTAACGCGATGAATAA
GGCTTTAGAGGCTAAGAATGGAACTACTACTACTAGTGGTGCTAATGGCACTAGCGGTGCGACTGGTTCA
GATGGTCAAACTTACTCTCAACAAGCCATTCAATACCTTCAAGGCCAACAAAATATCCTCAATAACGCAG
CAAACTTGCTCAAGCAAGATGAATTGCTTTTAGAAGCTTTCAACTCCGCCGTAGCCGCCAATATTGGGAA
TAAGGAATTCAATTCAGCCGTTTTTACAGGTTTGGTGCAAGGCATCATTGATCAATCTCAAGCGGTTTAT
AACGAGCTCACTAAAAACACCATTAGCGGGAGCGCGGTTAATAACGCTGGGATAAATTCCAACCAAGCTA
ACGCTGTGAACACGCGCGCCAGTCAGCTCCCTAACGCTCTTTATAACGCGCAAGTAACTTTGGATAAGAT
CAACGCGCTCAACAATCAAGTTAGGAGCATGCCCTACTTGCCTCAATTCAGAGCCGGTAACAGCCGTGCG
ACGAATATCATGAACGGGTTTTACACCAAAATAGGCTACAAGCAATTCTTTGGGAAGAAAAGGAATATCG
GTTTGCGCTATTACGGCTTCTTCTCTTATAATGGGGCGAATGTGGGCTTTAGATCCACTCAAAACAGCGT
AGGGTTATACACTTATGGGGTGGGGACTGATGTGTTGTATAACATCTTTAGCCGCTCCTATCAAAACCGC
TCTGTGGATATGGGCTTTTTTAGCGGTATCCAATTAGCCGGCGAGACCGTCCAATCCACGCTCAGAGATG
ACCCCAATGTGAAATTGCATGGGAAAATCAATAACACGCACTTCCAGTTCCTCTTTGACTTCGGTATGAG
GATGAACTTCGGTAAGTTGGACGGGAAATCCAACCGCCACAACCAGCACACGGTGGAATTTGGCGTGGTG
GTGCCTACGATTTATAACACTTATTACAAATCCGCAGGGACTACCGTGAAGTATTTCCGTCCTTATAGCG
TTTATTGGTCTTATGGGTATTCATTC

>SouthAfrica7
ATGACAAAGAAAAATAGAACACTGTTTCTTAGTCTAGCCCTTTGCGCTAGCATAAGTTATGCAGAAGATG
ATGGAGGGTTTTTTACCGTCGGTTATCAGCTCGGGCAAGTCATGCAAGATGTCCAAAACCCAGGTGGCAC
TAAAAGGGACGAACTCGCCAGAGAGCTTAACGCTGATGTTACGAACAACATCCTCAACAACAACACCGGA
GGCAATGTCGCAGGGGCGTTGAGTAACGCTTTCTCTCAATACCTTTATTCGCTTTTAGGGGCTTATCCAG
AGAAGCTCAATGGTAATGATGTGGCTGCGAACGCTCTTTTACAAGGCGCGGTAGGCAATGGGACTTGCGC
GGCTGCAGGGACGGCTGGCAGCAGTTCTCTTAACACTCAAAGCGCTTGTACCGCTGCGGGCTATTACTGG
CTCCCTAGCTTGACTGATAGGGTTTTAAGCACGATTGGCAGCCAAACCAACTACGGCACAGACACCAATT
TCACTAACATGCAACAACAGCTCACTTACTTGAATGCGGGGAATGTGTTTTTTAATGCGATGAACAACGC
TTTAGAGTCAATAACTAAGAGTAATGGAAGCACTACTAGTGGTGCAACTGGTCAAAATGGTCAAACTTAC
TCTACACAAGCTATCCAATACCTTAAAGACCAACAAACCATTCTCAATAACGCAGCGAACTTGCTCAAGC
AAGACGAATTGCTCTTAGAAGCTTTCAACTCTGCCGTAGCCGCCAACATTGGGAATAAGGAATTCAATTC
AGCCGCTTTTACAGGTTTGGTGCAAGGCATTATTGATCAATCTCAATTGGTTTATAACGAGCTCACTAAA
AACACCATTAGCGGGAGCGCGGTTAATAGCGCTGGGATAAACCCCAACCAAGCTAACGCTGTGAACACGC
GCGCTAGTCAGCTCCCTAACGCTCTTTATAACGCGCAAGTAACTTTGGATAAAATCACTGCACTCAACAA
TCAAGTCAGAAGCATGCCTTACTTGCCCCAATTCAGAGCTGGGAACAGCCGTGCGACGAATATTTTAAAC
GGGTTTTACACCAAAATAGGCTATAAGCAATTTTTCGGGAAGAAAAGGAATATCGGTTTGCGCTATTATG
GTTTCTTTTCTTATAACGGAGCGAGCGTGGGCTTTAGATCCACTCAAAATAATGTAGGGTTATACACTTA
TGGGGTGGGGACTGATGTGTTGTATAACATCTTTAGCCGCTCGTATCAAAACCGCTCTGTGGATATGGGC
TTTTTTAGCGGTATCCAATTAGCCGGTGAGACCTTCCAATCCACGCTCAGAGATGATCCCAATGTGAAAT
TGCATGGGAAAATCAATAACACGCACTTCCAGTTCCTCTTTGACTTCGGTATGAGGATGAACTTCGGTAA
GTTGGACAATAAATCCAACCGCCACAACCAGCACACGGTGGAATTTGGCGTAGTAGTGCCTACGATTTAT
AACACTTATTACAAATCCGCAGGGACTACCGTGAAGTATTTCCGTCCTTATAGCGTTTATTGGTCTTATG
GGTATTCATTC
